# Supplementary material for: Accumulation Pattern of Flavonoids during Fruit Development of Lonicera maackii Determined by Metabolomics
Source: Molecules. 2021 Nov 16;26(22):6913. doi: 10.3390/molecules26226913 (PMC8624894; doi:10.3390/molecules26226913)
Supplement: Supplementary file 1 [file molecules-26-06913-s001.zip]

Archive with 17 entries (16 files):
- supplementary materials/
- supplementary materials/Figure S1.png
- supplementary materials/Figure S2.png
- supplementary materials/Figure S3.png
- supplementary materials/Figure S4.png
- supplementary materials/Figure S5.png
- supplementary materials/Figure S6.png
- supplementary materials/table S1.xls
- supplementary materials/table S10.xls
- supplementary materials/table S2.xls
- supplementary materials/table S3.xls
- supplementary materials/table S4.xls
- supplementary materials/table S5.xls
- supplementary materials/table S6.xls
- supplementary materials/table S7.xls
- supplementary materials/table S8.xls
- supplementary materials/table S9.xls
