# Supplementary material for: Accumulation Pattern of Flavonoids during Fruit Development of Lonicera maackii Determined by Metabolomics
Source: Molecules. 2021 Nov 16;26(22):6913. doi: 10.3390/molecules26226913 (PMC8624894; doi:10.3390/molecules26226913)
Supplement: Supplementary file 1 [file molecules-26-06913-s001.zip › supplementary materials/table S1.xls]

ID	name	Q1 (Da)	Molecular Weight (Da)	Formula	Ionization model	Class I	Class II	CAS	Level	ME0917-1	ME0917-2	ME0917-3	ME0929-1	ME0929-2	ME0929-3	ME1011-1	ME1011-2	ME1011-3	ME1017-1	ME1017-2	ME1017-3	ME1104-1	ME1104-2	ME1104-3	mix01	mix02	mix03
pme3017	2-Aminoisobutyric acid	104.07	1.03E+02	C4H9NO2	[M+H]+	Amino acids and derivatives	Amino acids and derivatives	62-57-7	A	4.82E+06	4.84E+06	4.97E+06	3.63E+06	3.91E+06	3.75E+06	3.52E+06	3.47E+06	3.21E+06	2.96E+06	2.91E+06	3.34E+06	2.79E+06	3.00E+06	2.71E+06	3.09E+06	3.57E+06	3.29E+06
pmb0484	Choline	104.1	1.03E+02	C5H13NO	[M+H]+	Alkaloids	Alkaloids	62-49-7	B	1.03E+07	1.06E+07	1.15E+07	8.07E+06	8.16E+06	8.38E+06	8.25E+06	8.45E+06	7.51E+06	6.49E+06	6.37E+06	7.20E+06	5.34E+06	7.40E+06	6.76E+06	7.47E+06	7.14E+06	7.46E+06
pme2049	2-Hydroxybutanoic acid	103.04	1.04E+02	C4H8O3	[M-H]-	Organic acids	Organic acids	600-15-7	B	2.50E+04	2.84E+04	2.35E+04	1.34E+04	1.59E+04	1.28E+04	1.33E+04	1.99E+04	1.75E+04	4.80E+04	5.03E+04	5.22E+04	2.98E+04	3.49E+04	3.90E+04	3.01E+04	2.04E+04	3.03E+04
mws0890	Serine	104.04	1.05E+02	C3H7NO3	[M-H]-	Amino acids and derivatives	Amino acids and derivatives	312-84-5	B	2.21E+04	1.75E+04	2.38E+04	1.24E+04	1.25E+04	1.37E+04	1.45E+04	1.33E+04	9.94E+03	8.55E+04	7.47E+04	9.42E+04	8.68E+04	8.22E+04	9.41E+04	4.05E+04	3.35E+04	3.42E+04
pme2433	Diethanolamine	106.09	1.05E+02	C4H11NO2	[M+H]+	Others	Others	111-42-2	B	7.00E+04	5.18E+04	6.96E+04	4.05E+04	4.42E+04	4.16E+04	4.54E+04	2.91E+04	3.86E+04	1.23E+05	1.18E+05	1.07E+05	7.95E+04	7.48E+04	6.65E+04	7.31E+04	6.15E+04	6.90E+04
mws0255	Cytosine	112.05	1.11E+02	C4H5N3O	[M+H]+	Nucleotides and derivatives	Nucleotides and derivatives	71-30-7	A	5.23E+06	5.43E+06	5.38E+06	2.07E+05	2.14E+05	2.45E+05	2.94E+05	2.85E+05	2.74E+05	1.79E+06	1.71E+06	1.36E+06	2.44E+05	2.87E+05	2.89E+05	1.05E+06	1.28E+06	1.38E+06
pme2122	Histamine	112.09	1.11E+02	C5H9N3	[M+H]+	Amino acids and derivatives	Amino acids and derivatives	51-45-6	B	3.54E+06	3.74E+06	3.31E+06	1.66E+05	1.66E+05	1.86E+05	2.33E+05	2.13E+05	2.12E+05	1.20E+06	1.24E+06	9.96E+05	2.17E+05	2.40E+05	2.11E+05	8.32E+05	9.42E+05	8.00E+05
pme0257	Uracil	111.02	1.12E+02	C4H4N2O2	[M-H]-	Nucleotides and derivatives	Nucleotides and derivatives	66-22-8	A	1.36E+05	1.53E+05	1.35E+05	1.95E+05	2.14E+05	2.19E+05	1.23E+05	1.27E+05	1.40E+05	9.32E+04	1.30E+05	8.29E+04	1.06E+05	7.74E+04	1.01E+05	1.48E+05	1.47E+05	1.15E+05
pme0006	L-Proline	116.07	1.15E+02	C5H9NO2	[M+H]+	Amino acids and derivatives	Amino acids and derivatives	147-85-3	B	2.82E+06	3.10E+06	2.97E+06	7.43E+05	7.80E+05	9.84E+05	3.77E+05	3.76E+05	4.10E+05	6.47E+05	5.92E+05	6.04E+05	6.60E+05	7.35E+05	6.57E+05	9.91E+05	9.08E+05	9.80E+05
mws0376	Fumaric acid	115	1.16E+02	C4H4O4	[M-H]-	Organic acids	Organic acids	110-17-8	B	2.66E+04	5.25E+04	5.66E+04	6.82E+04	5.05E+04	8.99E+04	8.53E+04	1.06E+05	1.11E+05	1.01E+05	9.68E+04	9.01E+04	9.71E+04	1.01E+05	1.21E+05	6.68E+04	7.42E+04	6.92E+04
pmb1096	Indole	118.07	1.17E+02	C8H7N	[M+H]+	Alkaloids	Plumerane	120-72-9	B	1.91E+04	2.14E+04	2.30E+04	1.07E+04	1.53E+04	1.48E+04	1.41E+04	1.89E+04	1.36E+04	3.92E+04	3.19E+04	4.12E+04	1.06E+05	1.20E+05	1.16E+05	4.34E+04	4.63E+04	4.54E+04
mws0256	L-Valine	118.09	1.17E+02	C5H11NO2	[M+H]+	Amino acids and derivatives	Amino acids and derivatives	72-18-4	A	2.61E+06	3.03E+06	2.50E+06	3.37E+06	3.33E+06	3.10E+06	3.21E+06	3.01E+06	3.39E+06	5.44E+06	5.90E+06	7.17E+06	1.24E+07	1.37E+07	1.40E+07	5.18E+06	5.80E+06	5.98E+06
mws0191	Betaine	118.09	1.17E+02	C5H11NO2	[M+H]+	Alkaloids	Alkaloids	107-43-7	B	1.09E+06	1.27E+06	1.32E+06	6.41E+05	6.98E+05	1.19E+06	7.16E+05	6.19E+05	8.13E+05	8.11E+05	8.13E+05	6.73E+05	3.92E+05	5.72E+05	3.51E+05	8.13E+05	6.84E+05	6.79E+05
mws0470	Methylmalonic acid	117.02	1.18E+02	C4H6O4	[M-H]-	Organic acids	Organic acids	516-05-2	A	1.92E+07	2.20E+07	2.06E+07	4.90E+07	4.76E+07	4.75E+07	2.97E+07	3.13E+07	2.94E+07	2.79E+07	2.62E+07	3.25E+07	2.64E+07	3.07E+07	3.09E+07	3.16E+07	3.16E+07	3.32E+07
mws0192	Succinic acid	117.02	1.18E+02	C4H6O4	[M-H]-	Organic acids	Organic acids	110-15-6	A	2.00E+07	2.24E+07	2.04E+07	5.09E+07	4.86E+07	4.81E+07	3.16E+07	3.31E+07	2.98E+07	2.75E+07	2.68E+07	3.36E+07	2.74E+07	3.09E+07	3.24E+07	3.18E+07	3.31E+07	3.38E+07
mws0147	3-Hydroxy-3-methyl butyric acid	117.06	1.18E+02	C5H10O3	[M-H]-	Organic acids	Organic acids	625-08-1	B	4.00E+04	4.13E+04	3.67E+04	2.99E+04	1.95E+04	3.12E+04	2.31E+04	2.16E+04	1.98E+04	9.16E+03	8.70E+03	6.40E+03	1.86E+04	2.47E+04	2.25E+04	1.87E+04	1.96E+04	1.78E+04
mws0230	L-(-)-Threonine	120.07	1.19E+02	C4H9NO3	[M+H]+	Amino acids and derivatives	Amino acids and derivatives	72-19-5	A	1.49E+06	1.31E+06	1.68E+06	1.56E+06	1.85E+06	1.69E+06	1.49E+06	1.11E+06	1.35E+06	2.29E+06	2.36E+06	2.43E+06	3.47E+06	3.39E+06	3.11E+06	2.31E+06	2.15E+06	2.47E+06
pmp001287	N-Benzylmethylene isomethylamine	120.08	1.19E+02	C8H9N	[M+H]+	Alkaloids	Alkaloids	-	A	2.95E+06	3.27E+06	3.53E+06	4.30E+06	4.62E+06	4.82E+06	4.62E+06	4.43E+06	4.07E+06	6.45E+06	6.09E+06	7.80E+06	1.65E+07	1.99E+07	1.84E+07	7.09E+06	7.05E+06	6.79E+06
mws0491	Phenethylamine	122.1	1.21E+02	C8H11N	[M+H]+	Others	Others	64-04-0	B	6.75E+04	7.08E+04	5.93E+04	1.79E+04	2.17E+04	1.50E+05	2.67E+04	3.06E+04	2.59E+04	5.71E+04	5.56E+04	6.12E+04	6.73E+04	7.44E+04	8.09E+04	5.03E+04	4.55E+04	4.94E+04
mws0628	4-Hydroxybenzaldehyde	121.03	1.22E+02	C7H6O2	[M-H]-	Phenolic acids	Phenolic acids	123-08-0	B	3.30E+04	6.10E+04	5.48E+04	4.83E+04	4.48E+04	4.12E+04	2.77E+04	4.66E+04	4.78E+04	6.64E+04	9.99E+04	1.26E+05	4.70E+04	2.83E+04	4.85E+04	6.09E+04	6.16E+04	5.15E+04
pme0241	Benzoic acid	123.04	1.22E+02	C7H6O2	[M+H]+	Phenolic acids	Phenolic acids	65-85-0	A	3.41E+05	4.12E+05	3.56E+05	5.13E+04	5.49E+04	4.32E+04	5.73E+04	5.82E+04	4.49E+04	2.30E+04	3.04E+04	4.11E+04	1.05E+04	2.62E+04	1.91E+04	1.35E+05	1.36E+05	1.36E+05
mws0133	Nicotinamide	123.06	1.22E+02	C6H6N2O	[M+H]+	Others	Vitamin	98-92-0	A	1.33E+06	1.44E+06	1.40E+06	3.44E+05	3.53E+05	3.83E+05	4.03E+05	3.81E+05	3.63E+05	3.26E+05	2.85E+05	3.29E+05	1.61E+05	1.90E+05	1.76E+05	5.46E+05	4.82E+05	5.61E+05
pme0490	Nicotinic acid	124.04	1.23E+02	C6H5NO2	[M+H]+	Others	Vitamin	59-67-6	B	6.80E+05	7.55E+05	7.02E+05	5.81E+05	6.57E+05	5.64E+05	7.28E+05	6.28E+05	7.58E+05	7.79E+05	7.99E+05	7.67E+05	3.49E+05	4.26E+05	3.58E+05	5.32E+05	5.36E+05	5.66E+05
pmp001086	5-Hydroxymethylfurfural	127.04	1.26E+02	C6H6O3	[M+H]+	Phenolic acids	Phenolic acids	67-47-0	B	1.15E+06	1.18E+06	1.31E+06	7.67E+05	7.74E+05	8.40E+05	1.60E+06	1.00E+06	1.22E+06	2.12E+06	2.24E+06	2.80E+06	1.66E+06	2.24E+06	1.38E+06	1.74E+06	1.11E+06	1.75E+06
mws0263	L-PyroglutamicAcid	128.04	1.29E+02	C5H7NO3	[M-H]-	Amino acids and derivatives	Amino acids and derivatives	98-79-3	A	4.15E+04	6.30E+04	3.08E+04	1.53E+05	2.59E+05	1.49E+05	5.11E+04	5.01E+04	6.78E+04	1.11E+05	1.33E+05	1.15E+05	1.31E+05	1.57E+05	1.46E+05	9.01E+04	1.05E+05	1.33E+05
mws0813	5-Oxoproline	128.04	1.29E+02	C5H7NO3	[M-H]-	Amino acids and derivatives	Amino acids and derivatives	149-87-1	A	3.23E+04	4.35E+04	4.36E+04	1.17E+05	1.02E+05	1.12E+05	3.78E+04	3.73E+04	4.11E+04	1.03E+05	1.12E+05	1.18E+05	9.91E+04	1.10E+05	1.03E+05	7.80E+04	8.94E+04	7.51E+04
mws0345	Pipecolinic acid	128.07	1.29E+02	C6H11NO2	[M-H]-	Organic acids	Organic acids	535-75-1	B	5.02E+04	7.35E+04	3.31E+04	1.56E+05	2.48E+05	1.72E+05	6.35E+04	4.95E+04	6.36E+04	1.14E+05	1.62E+05	1.30E+05	1.46E+05	1.38E+05	1.43E+05	9.15E+04	1.27E+05	1.28E+05
Rfmb319	Pipecolic acid	130.09	1.29E+02	C6H11NO2	[M+H]+	Amino acids and derivatives	Amino acids and derivatives	4043-87-2	B	2.15E+06	2.07E+06	1.74E+06	4.15E+06	3.95E+06	4.36E+06	3.82E+06	3.47E+06	2.88E+06	3.95E+06	4.37E+06	4.27E+06	4.58E+06	4.86E+06	4.71E+06	3.39E+06	3.57E+06	3.65E+06
mws0425	Citraconic acid	129.02	1.30E+02	C5H6O4	[M-H]-	Organic acids	Organic acids	498-23-7	B	3.81E+05	5.69E+05	4.90E+05	1.24E+05	1.79E+05	1.24E+05	1.03E+05	1.01E+05	1.33E+05	1.71E+05	1.51E+05	2.34E+05	1.45E+05	1.93E+05	1.50E+05	2.11E+05	2.25E+05	2.11E+05
pmb0501	Agmatine	131.13	1.30E+02	C5H14N4	[M+H]+	Alkaloids	Phenolamine	306-60-5	B	3.77E+04	4.61E+04	5.35E+04	5.61E+03	8.79E+03	1.94E+04	6.31E+03	5.32E+03	4.40E+03	1.08E+04	7.72E+03	1.77E+04	9.82E+03	1.86E+04	1.20E+04	1.60E+04	1.69E+04	1.68E+04
mws0216	Trans-4-Hydroxy-L-proline	132.07	1.31E+02	C5H9NO3	[M+H]+	Amino acids and derivatives	Amino acids and derivatives	51-35-4	A	1.81E+07	1.35E+07	1.82E+07	1.69E+07	9.00E+00	1.75E+07	1.35E+07	1.18E+07	4.32E+06	2.40E+07	1.74E+07	2.47E+07	6.87E+07	5.59E+07	7.46E+07	2.78E+07	3.18E+07	3.33E+07
mws0227	L-Leucine	132.1	1.31E+02	C6H13NO2	[M+H]+	Amino acids and derivatives	Amino acids and derivatives	61-90-5	B	7.19E+05	9.28E+05	8.18E+05	8.27E+05	9.40E+05	7.75E+05	6.78E+05	6.54E+05	6.68E+05	9.98E+05	1.13E+06	1.17E+06	3.05E+06	3.55E+06	3.00E+06	1.42E+06	1.26E+06	1.44E+06
mws0473	2-Methylsuccinic acid	131.03	1.32E+02	C5H8O4	[M-H]-	Organic acids	Organic acids	498-21-5	A	4.14E+06	4.56E+06	4.14E+06	4.21E+06	4.09E+06	4.43E+06	4.46E+06	4.30E+06	4.18E+06	2.15E+06	2.34E+06	2.82E+06	2.92E+06	3.39E+06	3.26E+06	3.65E+06	3.95E+06	3.77E+06
mws0001	L-Asparagine Anhydrous	133.06	1.32E+02	C4H8N2O3	[M+H]+	Amino acids and derivatives	Amino acids and derivatives	70-47-3	B	5.73E+05	5.19E+05	5.16E+05	8.21E+05	7.85E+05	8.15E+05	5.91E+05	3.95E+05	5.07E+05	1.08E+06	1.07E+06	1.22E+06	5.72E+05	6.19E+05	4.68E+05	7.04E+05	6.34E+05	7.54E+05
mws0219	L-AsparticAcid	132.03	1.33E+02	C4H7NO4	[M-H]-	Amino acids and derivatives	Amino acids and derivatives	56-84-8	B	9.11E+05	1.22E+06	1.14E+06	1.50E+06	1.77E+06	1.56E+06	1.24E+06	1.25E+06	1.37E+06	8.01E+05	8.68E+05	9.59E+05	1.47E+06	1.59E+06	1.52E+06	1.28E+06	1.22E+06	1.31E+06
mws0275	L-(-)-Malic acid	133.01	1.34E+02	C4H6O5	[M-H]-	Organic acids	Organic acids	636-61-3	A	2.99E+06	3.24E+06	3.10E+06	6.18E+06	6.34E+06	5.88E+06	6.11E+06	6.34E+06	5.67E+06	4.09E+06	4.55E+06	4.54E+06	4.72E+06	5.09E+06	4.83E+06	4.89E+06	5.03E+06	5.24E+06
pmb0374	Aminopurine	136.06	1.35E+02	C5H5N5	[M+H]+	Alkaloids	Alkaloids	452-06-2	A	6.40E+04	6.67E+04	6.40E+04	3.33E+04	3.52E+04	3.71E+04	4.62E+04	4.28E+04	4.18E+04	3.21E+04	4.45E+04	4.12E+04	5.42E+04	7.00E+04	6.01E+04	4.76E+04	4.73E+04	4.03E+04
pme0040	Adenine	136.06	1.35E+02	C5H5N5	[M+H]+	Nucleotides and derivatives	Nucleotides and derivatives	73-24-5	A	3.02E+07	3.38E+07	3.12E+07	2.20E+06	2.24E+06	2.31E+06	2.80E+06	2.46E+06	2.53E+06	1.18E+07	1.21E+07	1.28E+07	2.76E+06	3.18E+06	2.99E+06	1.17E+07	1.23E+07	1.19E+07
pme0033	Hypoxanthine	137.05	1.36E+02	C5H4N4O	[M+H]+	Nucleotides and derivatives	Nucleotides and derivatives	68-94-0	B	1.52E+05	1.72E+05	1.60E+05	1.73E+04	9.95E+03	1.46E+04	1.41E+04	1.31E+04	7.49E+03	6.09E+04	5.34E+04	5.57E+04	1.22E+04	1.26E+04	1.10E+04	5.64E+04	6.26E+04	5.94E+04
mws1336	4-Aminobenzoic acid	138.05	1.37E+02	C7H7NO2	[M+H]+	Phenolic acids	Phenolic acids	150-13-0	B	2.22E+04	2.88E+04	3.37E+04	8.76E+04	9.15E+04	9.12E+04	2.65E+04	3.23E+04	2.72E+04	2.22E+04	2.77E+04	2.53E+04	9.32E+04	9.23E+04	8.50E+04	4.19E+04	5.33E+04	4.42E+04
pme1002	L-Tyramine	138.09	1.37E+02	C8H11NO	[M+H]+	Amino acids and derivatives	Amino acids and derivatives	51-67-2	B	6.74E+03	9.66E+03	6.97E+03	1.55E+04	6.96E+03	8.19E+04	1.62E+04	1.52E+04	1.50E+04	9.00E+00	9.00E+00	9.00E+00	1.62E+04	1.71E+04	1.55E+04	1.21E+04	1.56E+04	1.63E+04
mws0749	4-Hydroxybenzoic acid	137.02	1.38E+02	C7H6O3	[M-H]-	Phenolic acids	Phenolic acids	99-96-7	A	4.76E+05	6.34E+05	5.55E+05	1.47E+05	2.32E+05	1.53E+05	2.49E+05	5.63E+05	2.78E+05	6.00E+05	5.33E+05	5.94E+05	1.26E+05	1.23E+05	1.16E+05	3.31E+05	4.81E+05	4.32E+05
mws2368	Tyrosol	137.06	1.38E+02	C8H10O2	[M-H]-	Phenolic acids	Phenolic acids	501-94-0	B	1.16E+05	1.40E+05	1.35E+05	2.48E+04	2.58E+04	2.06E+04	1.33E+04	1.12E+04	5.19E+03	3.86E+04	3.80E+04	2.61E+04	8.62E+03	2.15E+03	3.89E+03	3.70E+04	3.09E+04	3.24E+04
mws0704	O-Phosphorylethanolamine	140.01	1.41E+02	C2H8NO4P	[M-H]-	Others	Others	1071-23-4	B	4.96E+03	3.87E+03	5.17E+03	4.43E+04	4.86E+04	4.04E+04	2.30E+04	2.11E+04	2.47E+04	1.31E+04	1.42E+04	1.63E+04	4.16E+04	3.73E+04	4.55E+04	2.29E+04	2.34E+04	2.66E+04
mws0103	Indole-3-carboxaldehyde	146.06	1.45E+02	C9H7NO	[M+H]+	Alkaloids	Plumerane	487-89-8	B	3.00E+05	3.91E+05	3.43E+05	2.06E+04	1.90E+04	2.35E+04	2.74E+04	2.31E+04	3.87E+04	8.79E+04	9.76E+04	1.30E+05	3.80E+04	4.88E+04	3.41E+04	9.24E+04	1.06E+05	1.10E+05
pme0295	4-Acetamidobutyric acid	146.08	1.45E+02	C6H11NO3	[M+H]+	Organic acids	Organic acids	3025-96-5	B	7.17E+04	7.26E+04	7.93E+04	6.07E+04	5.77E+04	7.40E+04	1.43E+05	1.24E+05	1.41E+05	3.47E+04	4.21E+04	5.59E+04	9.48E+04	1.02E+05	1.26E+05	8.17E+04	9.58E+04	8.17E+04
mws0567	4-Guanidinobutyric acid	146.09	1.45E+02	C5H11N3O2	[M+H]+	Organic acids	Organic acids	463-00-3	B	1.86E+06	2.06E+06	1.86E+06	3.55E+06	3.58E+06	3.18E+06	2.72E+06	2.82E+06	2.65E+06	1.86E+06	2.10E+06	2.23E+06	1.49E+06	1.71E+06	1.73E+06	2.15E+06	2.24E+06	2.25E+06
mws0017	Spermidine	146.17	1.45E+02	C7H19N3	[M+H]+	Alkaloids	Phenolamine	124-20-9	A	3.44E+04	3.22E+04	2.92E+04	9.51E+04	9.95E+04	1.16E+05	1.38E+05	1.49E+05	1.53E+05	2.69E+05	2.98E+05	2.35E+05	3.06E+05	2.22E+05	2.86E+05	1.92E+05	1.91E+05	2.20E+05
mws0208	Adipic Acid	145.05	1.46E+02	C6H10O4	[M-H]-	Organic acids	Organic acids	124-04-9	B	1.56E+05	1.44E+05	1.40E+05	2.77E+05	2.62E+05	2.45E+05	9.84E+04	7.42E+04	5.23E+04	3.37E+04	4.21E+04	4.62E+04	4.40E+04	4.45E+04	3.11E+04	1.42E+05	1.17E+05	9.80E+04
pme0193	L-Glutamine	147.08	1.46E+02	C5H10N2O3	[M+H]+	Amino acids and derivatives	Amino acids and derivatives	56-85-9	A	6.94E+05	6.81E+05	7.30E+05	1.13E+06	1.23E+06	1.10E+06	5.46E+05	4.30E+05	4.70E+05	1.46E+06	1.37E+06	1.42E+06	1.61E+06	1.61E+06	1.39E+06	1.09E+06	9.88E+05	1.06E+06
pme0026	L-(+)-Lysine	147.11	1.46E+02	C6H14N2O2	[M+H]+	Amino acids and derivatives	Amino acids and derivatives	56-87-1	A	6.17E+05	5.92E+05	6.17E+05	9.36E+05	1.06E+06	1.01E+06	4.60E+05	3.45E+05	4.40E+05	1.21E+06	1.16E+06	1.23E+06	1.31E+06	1.38E+06	1.15E+06	9.28E+05	8.22E+05	8.37E+05
pme0014	L-Glutamic acid	148.06	1.47E+02	C5H9NO4	[M+H]+	Amino acids and derivatives	Amino acids and derivatives	56-86-0	A	1.54E+07	1.46E+07	1.43E+07	1.95E+07	2.29E+07	2.00E+07	1.66E+07	1.36E+07	1.67E+07	1.72E+07	1.76E+07	1.70E+07	1.42E+07	1.30E+07	1.08E+07	1.69E+07	1.66E+07	1.60E+07
pmp001285	Phthalic anhydride	149.02	1.48E+02	C8H4O3	[M+H]+	Phenolic acids	Phenolic acids	85-44-9	B	2.89E+05	3.55E+05	2.95E+05	3.84E+05	3.51E+05	3.64E+05	3.75E+05	3.39E+05	3.22E+05	5.69E+05	3.42E+05	4.77E+05	3.07E+05	3.46E+05	3.92E+05	3.07E+05	3.21E+05	3.48E+05
mws2213	Cinnamic acid	147.05	1.48E+02	C9H8O2	[M-H]-	Phenolic acids	Phenolic acids	140-10-3	A	8.54E+03	1.19E+04	1.08E+04	1.98E+03	2.21E+03	2.77E+03	3.77E+03	5.77E+03	3.52E+03	7.08E+04	6.55E+04	8.80E+04	8.67E+04	1.07E+05	1.07E+05	3.33E+04	3.40E+04	3.99E+04
pme3154	(Rs)-Mevalonic acid	147.07	1.48E+02	C6H12O4	[M-H]-	Organic acids	Organic acids	150-97-0	A	2.30E+05	2.61E+05	2.49E+05	1.05E+06	1.18E+06	1.14E+06	9.47E+05	7.61E+05	7.16E+05	1.97E+05	2.58E+05	4.54E+05	5.71E+05	7.39E+05	7.07E+05	6.27E+05	4.83E+05	5.55E+05
pme1210	L-Methionine	150.06	1.49E+02	C5H11NO2S	[M+H]+	Amino acids and derivatives	Amino acids and derivatives	63-68-3	A	1.07E+06	1.36E+06	1.27E+06	2.10E+06	2.77E+06	2.49E+06	2.48E+06	2.24E+06	2.55E+06	4.78E+06	5.11E+06	5.25E+06	6.12E+06	7.92E+06	7.02E+06	3.32E+06	3.39E+06	3.72E+06
mws0847	1-Methyladenine	150.08	1.49E+02	C6H7N5	[M+H]+	Nucleotides and derivatives	Nucleotides and derivatives	5142-22-3	B	2.44E+05	2.60E+05	2.57E+05	3.92E+05	3.45E+05	3.59E+05	3.58E+05	4.18E+05	3.93E+05	2.86E+05	2.68E+05	3.54E+05	3.69E+05	5.10E+05	4.14E+05	3.05E+05	3.21E+05	3.55E+05
mws0262	L-(+)-Tartaric acid	149.01	1.50E+02	C4H6O6	[M-H]-	Organic acids	Organic acids	87-69-4	B	2.20E+04	3.28E+04	3.28E+04	1.41E+04	1.81E+04	3.15E+04	1.53E+04	2.11E+04	2.04E+04	3.82E+04	3.10E+04	3.11E+04	2.46E+04	3.92E+04	2.71E+04	2.71E+04	2.31E+04	2.17E+04
mws1499	Arabinose	149.05	1.50E+02	C5H10O5	[M-H]-	Others	Saccharides and Alcohols	10323-20-3	A	3.34E+05	3.17E+05	3.68E+05	2.63E+05	2.59E+05	2.73E+05	3.09E+05	2.95E+05	2.49E+05	5.18E+05	5.03E+05	5.69E+05	4.42E+05	4.33E+05	4.25E+05	3.84E+05	3.77E+05	4.16E+05
mws0921	p-Coumaryl alcohol	149.06	1.50E+02	C9H10O2	[M-H]-	Phenolic acids	Phenolic acids	3690/5/9	B	6.12E+03	3.86E+03	4.43E+03	1.98E+04	1.59E+04	1.75E+04	3.14E+04	3.35E+04	2.97E+04	9.00E+00	3.28E+03	4.95E+03	4.96E+03	4.39E+03	4.40E+03	1.71E+04	1.21E+04	1.27E+04
pme0183	2-Hydroxy-6-aminopurine	152.06	1.51E+02	C5H5N5O	[M+H]+	Nucleotides and derivatives	Nucleotides and derivatives	3373-53-3	B	2.25E+05	2.33E+05	2.40E+05	8.19E+04	9.28E+04	1.14E+05	9.65E+04	8.83E+04	6.31E+04	2.86E+05	1.96E+05	2.81E+05	3.19E+05	3.69E+05	3.38E+05	1.56E+05	1.51E+05	1.87E+05
pme1109	Guanine	152.06	1.51E+02	C5H5N5O	[M+H]+	Nucleotides and derivatives	Nucleotides and derivatives	73-40-5	A	3.51E+05	4.19E+05	3.59E+05	7.04E+04	8.24E+04	8.09E+04	3.38E+04	3.85E+04	3.97E+04	2.27E+05	2.32E+05	2.06E+05	2.78E+04	3.45E+04	3.39E+04	1.39E+05	1.38E+05	1.53E+05
pme0256	Xanthine	151.03	1.52E+02	C5H4N4O2	[M-H]-	Nucleotides and derivatives	Nucleotides and derivatives	69-89-6	B	3.08E+04	2.03E+04	1.26E+04	3.88E+04	3.11E+04	2.27E+04	2.93E+04	2.92E+04	3.45E+04	2.33E+04	5.81E+04	3.36E+04	4.18E+04	1.87E+04	2.06E+04	2.51E+04	3.70E+04	2.60E+04
mws0458	Vanillin	151.04	1.52E+02	C8H8O3	[M-H]-	Phenolic acids	Phenolic acids	121-33-5	B	1.61E+05	1.57E+05	1.23E+05	5.12E+04	5.55E+04	7.43E+04	9.13E+04	6.46E+04	5.65E+04	8.33E+04	7.37E+04	4.49E+04	4.93E+04	5.70E+04	6.21E+04	1.25E+05	1.35E+05	1.15E+05
mws0438	L-Arabitol	151.06	1.52E+02	C5H12O5	[M-H]-	Others	Saccharides and Alcohols	7643-75-6	B	2.02E+04	2.54E+04	2.44E+04	1.39E+04	1.11E+04	1.43E+04	8.44E+03	8.06E+03	1.05E+04	1.33E+04	1.11E+04	9.58E+03	1.85E+04	2.04E+04	2.13E+04	1.39E+04	1.25E+04	1.44E+04
pme0513	Xylitol	151.06	1.52E+02	C5H12O5	[M-H]-	Others	Saccharides and Alcohols	87-99-0	B	2.29E+05	2.61E+05	2.29E+05	2.55E+04	3.41E+04	2.44E+04	3.46E+04	2.99E+04	4.10E+04	2.63E+04	2.83E+04	2.41E+04	6.38E+03	9.23E+03	5.24E+03	2.36E+04	3.52E+04	3.87E+04
mws0596	3-Hydroxyanthranilic acid	154.05	1.53E+02	C7H7NO3	[M+H]+	Organic acids	Organic acids	548-93-6	B	7.01E+04	5.63E+04	6.76E+04	1.01E+05	1.06E+05	8.73E+04	8.72E+04	9.45E+04	9.39E+04	3.92E+04	3.99E+04	4.86E+04	6.56E+04	7.70E+04	5.94E+04	7.22E+04	6.81E+04	7.14E+04
mws0183	Protocatechuic acid	153.02	1.54E+02	C7H6O4	[M-H]-	Phenolic acids	Phenolic acids	99-50-3	A	2.36E+05	2.48E+05	2.31E+05	5.56E+05	5.18E+05	4.50E+05	1.01E+06	7.61E+05	1.11E+06	8.99E+05	7.51E+05	7.36E+05	1.00E+05	9.29E+04	1.34E+05	3.04E+05	3.45E+05	3.23E+05
mws0885	2,4-Dihydroxy benzoic acid	153.02	1.54E+02	C7H6O4	[M-H]-	Phenolic acids	Phenolic acids	89-86-1	A	2.53E+05	2.40E+05	1.94E+05	6.01E+05	4.26E+05	5.40E+05	9.28E+05	7.41E+05	8.10E+05	9.44E+05	6.17E+05	8.01E+05	9.36E+04	9.87E+04	8.32E+04	2.12E+05	2.97E+05	3.05E+05
pmn001575	Gentisic acid	153.02	1.54E+02	C7H6O4	[M-H]-	Phenolic acids	Phenolic acids	490-79-9	B	3.05E+05	2.66E+05	2.63E+05	5.25E+05	5.37E+05	6.62E+05	1.13E+06	9.28E+05	1.23E+06	9.16E+05	7.77E+05	9.37E+05	1.22E+05	1.01E+05	9.63E+04	3.57E+05	3.43E+05	3.88E+05
pmb3099	Diethyl phosphate	153.03	1.54E+02	C4H11O4P	[M-H]-	Organic acids	Organic acids	598-02-7	A	2.88E+05	3.72E+05	3.29E+05	2.86E+05	2.87E+05	3.06E+05	3.43E+05	3.00E+05	3.04E+05	2.04E+05	2.40E+05	4.67E+05	3.67E+05	3.51E+05	4.03E+05	2.74E+05	3.26E+05	2.83E+05
mws0254	L-Histidine	156.08	1.55E+02	C6H9N3O2	[M+H]+	Amino acids and derivatives	Amino acids and derivatives	71-00-1	A	1.47E+06	1.39E+06	1.68E+06	5.15E+06	5.00E+06	5.34E+06	2.82E+06	3.16E+06	3.45E+06	3.28E+06	2.68E+06	2.61E+06	1.40E+07	1.59E+07	1.44E+07	5.55E+06	5.20E+06	5.95E+06
mws0005	Tryptamine	161.11	1.60E+02	C10H12N2	[M+H]+	Alkaloids	Plumerane	61-54-1	B	4.31E+04	4.28E+04	4.24E+04	9.00E+00	9.00E+00	9.00E+00	9.00E+00	7.28E+04	6.27E+04	5.34E+05	6.32E+05	6.63E+05	5.94E+06	6.72E+06	6.05E+06	1.08E+06	1.14E+06	1.09E+06
mws1417	Indole-3-carboxylic acid	160.04	1.61E+02	C9H7NO2	[M-H]-	Alkaloids	Plumerane	771-50-6	B	5.20E+04	5.47E+04	5.50E+04	9.00E+00	9.00E+00	9.00E+00	1.59E+04	9.00E+00	9.00E+00	1.90E+04	2.13E+04	2.17E+04	7.46E+03	7.83E+03	6.85E+03	2.90E+04	2.33E+04	2.72E+04
mws1550	S-Allyl-L-cysteine	162.06	1.61E+02	C6H11NO2S	[M+H]+	Amino acids and derivatives	Amino acids and derivatives	21593-77-1	B	2.04E+04	2.00E+04	1.85E+04	3.81E+04	3.68E+04	3.77E+04	3.68E+04	4.32E+04	3.14E+04	7.95E+04	7.84E+04	8.26E+04	9.59E+04	1.12E+05	1.01E+05	4.38E+04	4.33E+04	4.99E+04
pme3382	N-Acetylthreonine	160.06	1.61E+02	C6H11NO4	[M-H]-	Amino acids and derivatives	Amino acids and derivatives	17093-74-2	A	3.56E+04	4.53E+04	3.78E+04	2.73E+04	2.45E+04	2.39E+04	2.48E+04	2.64E+04	3.09E+04	1.87E+04	2.66E+04	2.64E+04	2.88E+04	2.15E+04	1.82E+04	2.39E+04	2.93E+04	2.80E+04
pmf0608	Oxalic acid	161.02	1.62E+02	C9H6O3	[M-H]-	Phenolic acids	Phenolic acids	93-35-6	A	2.70E+06	2.92E+06	2.96E+06	4.15E+06	4.48E+06	3.65E+06	2.96E+06	2.38E+06	3.00E+06	1.86E+06	1.20E+06	1.47E+06	2.80E+06	2.99E+06	4.12E+06	2.92E+06	3.18E+06	2.95E+06
pme2914	3-Hydroxy-3-methylpentane-1,5-dioic acid	161.05	1.62E+02	C6H10O5	[M-H]-	Amino acids and derivatives	Amino acids and derivatives	503-49-1	A	1.16E+06	1.18E+06	9.78E+05	8.95E+05	9.97E+05	1.01E+06	6.98E+05	6.91E+05	7.00E+05	2.52E+06	2.38E+06	3.23E+06	3.68E+06	4.02E+06	3.81E+06	1.79E+06	2.07E+06	1.86E+06
pmf0440	4-MethoxycinnaMaldehyde	163.08	1.62E+02	C10H10O2	[M+H]+	Phenolic acids	Phenolic acids	1963-36-6	B	1.05E+05	1.63E+05	1.58E+05	1.28E+05	1.52E+05	1.65E+05	1.61E+05	1.55E+05	1.47E+05	1.45E+05	1.48E+05	2.02E+05	1.53E+05	1.54E+05	1.68E+05	1.20E+05	1.24E+05	1.09E+05
pmb0142	Caffeic aldehyde	165.1	1.64E+02	C9H8O3	[M+H]+	Phenolic acids	Phenolic acids	141632-15-7	B	1.15E+05	1.33E+05	1.18E+05	7.38E+04	6.98E+04	7.42E+04	6.13E+04	6.54E+04	5.47E+04	6.61E+04	5.56E+04	8.53E+04	4.96E+04	5.02E+04	5.09E+04	6.50E+04	7.44E+04	6.56E+04
pme2617	Methionine sulfoxide	166.05	1.65E+02	C5H11NO3S	[M+H]+	Amino acids and derivatives	Amino acids and derivatives	62697-73-8	B	2.72E+06	2.50E+06	2.45E+06	2.70E+06	2.63E+06	2.33E+06	2.47E+06	2.59E+06	2.62E+06	2.12E+06	2.18E+06	2.16E+06	2.34E+06	2.27E+06	2.26E+06	2.19E+06	2.30E+06	2.05E+06
pmp001213	Phenylalanine	166.09	1.65E+02	C9H11NO2	[M+H]+	Amino acids and derivatives	Amino acids and derivatives	63-91-2	A	5.34E+06	6.04E+06	5.99E+06	7.66E+06	7.57E+06	8.54E+06	7.75E+06	7.09E+06	7.09E+06	1.06E+07	1.00E+07	1.23E+07	2.42E+07	2.73E+07	2.70E+07	1.16E+07	1.15E+07	1.19E+07
pme0282	Phthalic acid	165.02	1.66E+02	C8H6O4	[M-H]-	Organic acids	Organic acids	88-99-3	A	2.39E+05	2.35E+05	2.21E+05	2.67E+05	3.98E+05	2.22E+05	2.12E+05	2.79E+05	2.24E+05	2.19E+05	2.14E+05	2.10E+05	1.96E+05	2.81E+05	2.19E+05	2.32E+05	2.88E+05	2.86E+05
pme0281	Terephthalic acid	165.02	1.66E+02	C8H6O4	[M-H]-	Phenolic acids	Phenolic acids	100-21-0	A	1.06E+06	1.02E+06	9.54E+05	1.50E+06	1.02E+06	1.34E+06	1.24E+06	1.10E+06	1.16E+06	6.43E+05	8.28E+05	8.25E+05	8.85E+05	9.67E+05	7.75E+05	8.28E+05	1.23E+06	9.05E+05
mws0344	D-Xylonic acid	165.04	1.66E+02	C5H10O6	[M-H]-	Organic acids	Organic acids	526-91-0	A	2.34E+06	2.11E+06	2.51E+06	2.46E+06	2.54E+06	2.48E+06	2.68E+06	2.42E+06	2.54E+06	5.27E+06	5.19E+06	4.98E+06	3.96E+06	3.66E+06	3.90E+06	3.31E+06	3.25E+06	3.70E+06
mws0028	Vanillic acid	167.03	1.68E+02	C8H8O4	[M-H]-	Phenolic acids	Phenolic acids	121-34-6	B	2.07E+05	1.20E+05	1.16E+05	7.66E+04	1.05E+05	8.61E+04	1.18E+05	1.12E+05	1.30E+05	7.66E+04	5.70E+04	8.80E+04	4.70E+04	4.42E+04	7.01E+04	7.91E+04	1.25E+05	8.82E+04
pme1383	Pyridoxine	170.08	1.69E+02	C8H11NO3	[M+H]+	Others	Vitamin	65-23-6	B	1.57E+06	1.94E+06	1.66E+06	5.87E+05	5.84E+05	6.08E+05	1.09E+06	1.03E+06	9.68E+05	5.03E+05	5.68E+05	7.05E+05	9.64E+05	1.10E+06	9.59E+05	8.36E+05	8.67E+05	8.36E+05
pme0181	1-Methylhistidine	170.09	1.69E+02	C7H11N3O2	[M+H]+	Amino acids and derivatives	Amino acids and derivatives	332-80-9	A	7.71E+04	6.25E+04	7.58E+04	6.21E+05	6.34E+05	6.19E+05	7.77E+05	8.09E+05	8.24E+05	2.68E+05	2.95E+05	2.91E+05	6.60E+05	6.47E+05	6.72E+05	4.88E+05	4.95E+05	4.20E+05
mws0279	3-N-Methyl-L-histidine	170.09	1.69E+02	C7H11N3O2	[M+H]+	Amino acids and derivatives	Amino acids and derivatives	368-16-1	B	5.26E+04	4.57E+04	4.74E+04	2.46E+05	2.35E+05	2.10E+05	2.66E+05	3.05E+05	2.82E+05	1.04E+05	1.21E+05	1.28E+05	2.31E+05	2.20E+05	2.22E+05	1.69E+05	1.60E+05	1.56E+05
pme0124	Glycyl-L-proline	173.09	1.72E+02	C7H12N2O3	[M+H]+	Amino acids and derivatives	Amino acids and derivatives	704-15-4	B	9.67E+03	7.07E+03	9.39E+03	1.58E+04	2.10E+04	1.67E+04	1.11E+04	1.16E+04	9.40E+03	1.18E+04	6.75E+03	5.05E+03	9.34E+03	9.57E+03	8.19E+03	6.74E+03	7.63E+03	7.23E+03
mws0154	Shikimic acid	173.05	1.74E+02	C7H10O5	[M-H]-	Organic acids	Organic acids	138-59-0	B	4.57E+05	5.15E+05	4.48E+05	4.65E+05	4.86E+05	4.31E+05	1.51E+05	1.96E+05	1.86E+05	1.47E+05	1.73E+05	1.65E+05	1.41E+05	1.61E+05	1.37E+05	2.42E+05	2.54E+05	2.60E+05
mws1401	L-theanine	175.11	1.74E+02	C7H14N2O3	[M+H]+	Amino acids and derivatives	Amino acids and derivatives	3081-61-6	B	2.79E+04	1.16E+04	2.70E+04	1.42E+05	1.61E+05	2.77E+05	1.96E+04	1.85E+04	1.03E+04	9.63E+03	1.19E+04	1.02E+04	1.12E+04	1.17E+04	6.33E+03	4.56E+04	4.76E+04	3.80E+04
mws0260	L-(+)-Arginine	175.12	1.74E+02	C6H14N4O2	[M+H]+	Amino acids and derivatives	Amino acids and derivatives	74-79-3	A	1.01E+07	8.98E+06	1.13E+07	1.50E+07	1.57E+07	1.56E+07	7.98E+06	7.70E+06	7.17E+06	6.49E+06	4.73E+06	5.59E+06	3.91E+06	4.37E+06	3.54E+06	8.39E+06	8.65E+06	8.46E+06
pme0008	L-Citrulline	176.1	1.75E+02	C6H13N3O3	[M+H]+	Amino acids and derivatives	Amino acids and derivatives	372-75-8	B	2.22E+06	2.20E+06	2.42E+06	2.35E+06	2.43E+06	2.55E+06	1.27E+06	9.73E+05	1.16E+06	6.11E+05	6.22E+05	6.47E+05	5.81E+05	6.88E+05	5.48E+05	1.55E+06	1.29E+06	1.39E+06
mws4175	D-Glucurono-6,3-lactone	175.02	1.76E+02	C6H8O6	[M-H]-	Others	Others	32449-92-6	B	7.49E+04	9.59E+04	7.58E+04	7.63E+04	7.41E+04	8.29E+04	4.83E+04	6.00E+04	6.30E+04	4.83E+04	4.54E+04	4.62E+04	1.55E+05	1.59E+05	1.75E+05	5.90E+04	6.35E+04	7.09E+04
pme2024	Serotonin	177.1	1.76E+02	C10H12N2O	[M+H]+	Alkaloids	Plumerane	50-67-9	B	9.00E+00	9.00E+00	9.00E+00	9.00E+00	9.00E+00	9.00E+00	4.28E+05	4.05E+05	4.07E+05	2.34E+06	2.06E+06	2.24E+06	1.64E+07	1.99E+07	1.85E+07	2.15E+06	2.36E+06	2.47E+06
pme2836	5-Hydroxytryptophol	178.09	1.77E+02	C10H11NO2	[M+H]+	Alkaloids	Plumerane	154-02-9	B	6.06E+04	3.47E+04	3.57E+04	4.48E+04	4.34E+04	5.72E+04	4.34E+04	3.27E+04	4.87E+04	3.22E+04	3.20E+04	3.40E+04	3.29E+04	3.45E+04	4.07E+04	4.45E+04	5.91E+04	4.33E+04
mws1200	Trans-4-Hydroxycinnamic Acid Methyl Ester	177.06	1.78E+02	C10H10O3	[M-H]-	Phenolic acids	Phenolic acids	19367-38-5	A	3.06E+05	3.55E+05	3.30E+05	1.11E+06	1.13E+06	9.65E+05	6.54E+05	7.82E+05	6.37E+05	3.00E+05	3.49E+05	5.21E+05	5.45E+05	4.48E+05	5.21E+05	5.78E+05	5.81E+05	5.38E+05
mws1195	Methyl p-coumarate	179.07	1.78E+02	C10H10O3	[M+H]+	Phenolic acids	Phenolic acids	3943-97-3	A	3.40E+05	3.58E+05	3.74E+05	1.29E+06	1.31E+06	1.23E+06	6.78E+05	8.52E+05	6.94E+05	3.16E+05	3.76E+05	5.63E+05	6.07E+05	4.88E+05	6.04E+05	5.24E+05	6.08E+05	5.91E+05
mws0981	Isoxanthopterin	178.04	1.79E+02	C6H5N5O2	[M-H]-	Nucleotides and derivatives	Nucleotides and derivatives	529-69-1	B	7.63E+03	8.11E+03	9.55E+03	5.56E+03	9.00E+00	6.77E+03	5.45E+03	5.77E+03	5.22E+03	6.44E+03	4.45E+03	6.76E+03	7.07E+03	4.91E+03	9.00E+00	6.74E+03	7.51E+03	6.29E+03
pmn001682	Sorbic acid	179.03	1.80E+02	C9H8O4	[M-H]-	Phenolic acids	Phenolic acids	110-44-1	A	3.74E+06	3.73E+06	3.57E+06	2.87E+06	2.91E+06	2.83E+06	3.29E+06	2.42E+06	2.93E+06	1.47E+06	2.00E+06	1.49E+06	1.49E+06	1.72E+06	1.54E+06	2.53E+06	2.11E+06	2.49E+06
mws2212	Caffeic acid	179.03	1.80E+02	C9H8O4	[M-H]-	Phenolic acids	Phenolic acids	331-39-5	A	5.62E+06	7.64E+06	5.33E+06	4.76E+06	6.12E+06	3.98E+06	4.04E+06	4.03E+06	3.32E+06	2.13E+06	2.35E+06	2.45E+06	2.36E+06	2.00E+06	2.33E+06	3.46E+06	3.58E+06	4.09E+06
pme0516	Inositol	179.06	1.80E+02	C6H12O6	[M-H]-	Others	Saccharides and Alcohols	87-89-8	B	4.73E+06	5.29E+06	5.23E+06	3.86E+06	4.10E+06	4.01E+06	3.86E+06	3.67E+06	3.71E+06	2.18E+06	2.02E+06	2.27E+06	2.10E+06	2.18E+06	2.17E+06	2.97E+06	3.00E+06	2.86E+06
mws4170	Glucose	179.06	1.80E+02	C6H12O6	[M-H]-	Others	Saccharides and Alcohols	14431-43-7	A	1.21E+07	1.33E+07	1.26E+07	6.82E+06	8.48E+06	7.25E+06	9.18E+06	8.80E+06	8.11E+06	2.31E+07	2.34E+07	2.58E+07	2.10E+07	1.99E+07	2.00E+07	1.66E+07	1.60E+07	1.75E+07
Cmyp007180	Dihydroactinidiolide	181.12	1.80E+02	C11H16O2	[M+H]+	Others	Others	17092-92-1	A	4.49E+05	5.25E+05	4.82E+05	3.34E+05	3.47E+05	3.42E+05	2.95E+05	2.79E+05	2.73E+05	2.69E+05	2.73E+05	3.62E+05	1.81E+05	2.26E+05	2.00E+05	3.03E+05	3.00E+05	3.08E+05
mws0250	L-(-)-Tyrosine	182.08	1.81E+02	C9H11NO3	[M+H]+	Amino acids and derivatives	Amino acids and derivatives	60-18-4	B	7.29E+06	8.85E+06	8.39E+06	1.13E+07	1.29E+07	1.09E+07	1.00E+07	8.95E+06	1.01E+07	1.44E+07	1.45E+07	1.56E+07	2.46E+07	2.65E+07	2.48E+07	1.34E+07	1.45E+07	1.48E+07
mws1350	Syringic Aldehyde	181.05	1.82E+02	C9H10O4	[M-H]-	Phenolic acids	Phenolic acids	134-96-3	B	9.00E+00	2.88E+04	1.64E+04	4.07E+04	3.46E+04	3.32E+04	1.86E+04	3.21E+04	2.37E+04	1.51E+04	2.75E+04	3.16E+04	9.00E+00	9.00E+00	9.00E+00	2.45E+04	1.80E+04	4.50E+04
pme2237	Dulcitol	181.07	1.82E+02	C6H14O6	[M-H]-	Others	Saccharides and Alcohols	608-66-2	A	5.58E+04	5.67E+04	5.96E+04	8.54E+04	6.61E+04	1.62E+05	5.15E+04	4.58E+04	4.20E+04	4.41E+04	3.52E+04	6.89E+04	3.03E+04	2.24E+04	2.03E+04	4.77E+04	3.89E+04	4.99E+04
mws0214	D-Sorbitol	181.07	1.82E+02	C6H14O6	[M-H]-	Others	Saccharides and Alcohols	50-70-4	B	8.40E+04	8.99E+04	9.51E+04	8.17E+04	8.46E+04	1.69E+05	7.76E+04	7.18E+04	6.12E+04	1.57E+05	1.52E+05	1.64E+05	1.02E+05	1.17E+05	1.13E+05	1.14E+05	1.03E+05	1.17E+05
pme2596	4-Pyridoxic acid	184.06	1.83E+02	C8H9NO4	[M+H]+	Others	Vitamin	82-82-6	B	7.09E+04	8.09E+04	8.14E+04	5.47E+04	6.17E+04	5.71E+04	6.92E+04	6.07E+04	5.50E+04	4.36E+04	3.99E+04	4.61E+04	4.46E+04	5.21E+04	4.76E+04	4.68E+04	5.12E+04	6.06E+04
mws4171	Methyl 2,4,6-trihydroxybenzoate	183.03	1.84E+02	C8H8O5	[M-H]-	Phenolic acids	Phenolic acids	3147-39-5	B	1.40E+04	1.69E+04	1.59E+04	9.00E+00	9.00E+00	9.00E+00	9.00E+00	9.00E+00	9.00E+00	9.00E+00	9.00E+00	9.00E+00	9.00E+00	9.00E+00	9.00E+00	4.44E+03	5.91E+03	6.03E+03
mws0752	Undecylic Acid	185.15	1.86E+02	C11H22O2	[M-H]-	Lipids	Free fatty acids	112-37-8	B	5.97E+05	6.33E+05	5.86E+05	3.54E+05	3.69E+05	3.94E+05	4.73E+05	4.24E+05	4.47E+05	3.93E+05	3.73E+05	4.59E+05	3.41E+05	3.56E+05	3.60E+05	4.34E+05	4.67E+05	4.35E+05
mws0237	Anchoic Acid	187.1	1.88E+02	C9H16O4	[M-H]-	Organic acids	Organic acids	123-99-9	A	2.57E+06	2.65E+06	3.05E+06	6.96E+05	7.49E+05	7.19E+05	5.05E+05	5.64E+05	4.17E+05	4.22E+05	4.65E+05	4.68E+05	3.59E+05	3.68E+05	3.69E+05	1.02E+06	1.03E+06	1.02E+06
mws0736	N-Glycyl-L-leucine	189.12	1.88E+02	C8H16N2O3	[M+H]+	Amino acids and derivatives	Amino acids and derivatives	869-19-2	B	1.55E+05	1.56E+05	1.54E+05	9.93E+04	9.86E+04	1.01E+05	7.67E+04	7.04E+04	6.37E+04	9.02E+04	8.17E+04	9.03E+04	3.49E+05	3.37E+05	3.95E+05	1.30E+05	1.42E+05	1.29E+05
pme0122	N6-Acetyl-L-lysine	189.12	1.88E+02	C8H16N2O3	[M+H]+	Amino acids and derivatives	Amino acids and derivatives	692-04-6	B	1.14E+05	1.25E+05	1.14E+05	4.41E+05	5.08E+05	4.97E+05	4.58E+05	3.87E+05	3.84E+05	6.27E+05	5.55E+05	7.01E+05	9.98E+05	1.09E+06	9.86E+05	4.11E+05	4.23E+05	4.13E+05
pme3388	H-HomoArg-OH	189.13	1.88E+02	C7H16N4O2	[M+H]+	Amino acids and derivatives	Amino acids and derivatives	156-86-5	A	2.56E+05	2.25E+05	2.57E+05	3.44E+05	3.51E+05	3.40E+05	3.31E+05	2.96E+05	3.25E+05	1.87E+05	1.27E+05	1.63E+05	1.86E+05	1.81E+05	1.66E+05	2.65E+05	2.45E+05	2.30E+05
mws0193	L-Homocitrulline	190.12	1.89E+02	C7H15N3O3	[M+H]+	Amino acids and derivatives	Amino acids and derivatives	1190-49-4	B	9.23E+03	7.47E+03	7.11E+03	2.80E+04	3.67E+04	3.75E+04	3.08E+04	2.87E+04	1.93E+04	5.31E+04	3.79E+04	6.71E+04	8.00E+04	1.27E+05	7.02E+04	2.79E+04	3.92E+04	4.46E+04
pme0278	2,6-Diaminooimelic acid	191.1	1.90E+02	C7H14N2O4	[M+H]+	Amino acids and derivatives	Amino acids and derivatives	583-93-7	B	1.83E+05	1.95E+05	1.94E+05	5.41E+05	5.90E+05	6.22E+05	1.66E+05	1.26E+05	1.62E+05	9.81E+04	1.09E+05	1.29E+05	1.30E+05	1.43E+05	1.22E+05	2.48E+05	2.14E+05	2.20E+05
mws0281	Citric Acid	191.02	1.92E+02	C6H8O7	[M-H]-	Organic acids	Organic acids	77-92-9	A	3.73E+07	4.57E+07	4.04E+07	2.87E+07	3.15E+07	2.67E+07	3.49E+07	3.36E+07	3.65E+07	4.57E+07	5.07E+07	4.47E+07	4.82E+07	4.15E+07	4.14E+07	3.66E+07	4.40E+07	3.81E+07
Hmcp002123	6-Hydroxy-7-methoxycoumarin	193.05	1.92E+02	C10H8O4	[M+H]+	Lignans and Coumarins	Coumarins	776-86-3	B	3.42E+05	3.63E+05	3.46E+05	5.04E+05	4.58E+05	4.53E+05	2.96E+05	2.93E+05	2.85E+05	1.90E+05	2.08E+05	2.20E+05	9.05E+04	1.06E+05	1.19E+05	2.05E+05	2.72E+05	2.81E+05
Hmdp002169	6-Hydroxy-7-methoxy-coumarin	193.05	1.92E+02	C10H8O4	[M+H]+	Lignans and Coumarins	Coumarins	-	B	3.78E+05	3.81E+05	4.22E+05	5.06E+05	4.72E+05	5.39E+05	3.65E+05	3.90E+05	3.12E+05	1.67E+05	1.82E+05	2.67E+05	1.03E+05	1.01E+05	1.12E+05	2.97E+05	3.66E+05	2.92E+05
mws0277	Kinic acid	191.06	1.92E+02	C7H12O6	[M-H]-	Organic acids	Organic acids	77-95-2	A	3.11E+07	3.61E+07	3.42E+07	2.18E+07	2.05E+07	2.11E+07	2.63E+07	2.75E+07	2.73E+07	3.38E+07	3.57E+07	3.72E+07	3.11E+07	3.14E+07	3.06E+07	2.89E+07	3.44E+07	2.73E+07
Cmyp009787	damascenone	193.16	1.92E+02	C13H20O	[M+H]+	Others	Others	23726-91-2	A	2.29E+05	2.57E+05	2.45E+05	1.30E+05	1.26E+05	1.28E+05	6.86E+04	6.64E+04	6.31E+04	5.78E+04	5.93E+04	7.20E+04	3.09E+04	3.61E+04	3.34E+04	9.89E+04	1.04E+05	9.89E+04
mws1189	D-Galacturonic acid(Gal A)*	193.1	1.94E+02	C6H10O7	[M-H]-	Organic acids	Organic acids	91510-62-2	A	9.27E+04	1.40E+05	9.94E+04	1.02E+05	1.25E+05	9.37E+04	6.18E+04	7.05E+04	7.13E+04	3.52E+05	3.58E+05	6.01E+05	8.86E+05	1.00E+06	1.00E+06	3.19E+05	3.59E+05	3.23E+05
pme3705	D-Glucoronic acid*	193.04	1.94E+02	C6H10O7	[M-H]-	Others	Saccharides and Alcohols	6556/12/3	A	7.10E+04	1.08E+05	7.82E+04	8.59E+04	9.05E+04	9.83E+04	6.43E+04	6.05E+04	5.98E+04	3.72E+05	3.95E+05	5.09E+05	7.48E+05	8.37E+05	9.24E+05	2.61E+05	2.51E+05	2.93E+05
mws0014	Ferulic acid*	193.05	1.94E+02	C10H10O4	[M-H]-	Phenolic acids	Phenolic acids	1135-24-6	A	7.15E+04	8.27E+04	8.95E+04	2.49E+04	3.06E+04	3.57E+04	2.54E+04	2.65E+04	2.34E+04	1.25E+05	1.01E+05	8.26E+04	1.86E+04	5.20E+04	4.48E+04	4.34E+04	6.52E+04	6.51E+04
mws1354	Trans-ferulic acid*	193.05	1.94E+02	C10H10O4	[M-H]-	Phenolic acids	Phenolic acids	537-98-4	A	7.17E+04	8.04E+04	5.67E+04	2.66E+04	2.05E+04	2.53E+04	2.30E+04	3.47E+04	2.03E+04	7.39E+04	7.98E+04	6.69E+04	4.15E+04	1.76E+04	3.06E+04	4.40E+04	4.91E+04	5.26E+04
pme0534	Gluconic acid	195.05	1.96E+02	C6H12O7	[M-H]-	Others	Saccharides and Alcohols	526-95-4	A	6.29E+05	5.59E+05	6.43E+05	4.49E+05	4.78E+05	4.76E+05	4.15E+05	4.02E+05	4.78E+05	1.08E+06	1.16E+06	1.05E+06	8.75E+05	8.61E+05	8.66E+05	5.92E+05	6.87E+05	7.19E+05
mws0027	Syringic acid	197.05	1.98E+02	C9H10O5	[M-H]-	Phenolic acids	Phenolic acids	530-57-4	A	4.77E+04	5.53E+04	4.35E+04	5.18E+04	5.62E+04	4.03E+04	3.08E+04	2.83E+04	3.85E+04	5.20E+04	6.01E+04	5.26E+04	1.90E+04	2.05E+04	2.16E+04	4.38E+04	5.09E+04	4.94E+04
pme1419	L-Methionine methyl ester	164.07	1.99E+02	C6H14ClNO2S	[M-Cl]+	Amino acids and derivatives	Amino acids and derivatives	2491-18-1	A	7.68E+03	9.88E+03	5.82E+03	4.26E+04	4.92E+04	3.90E+04	3.48E+04	2.89E+04	3.11E+04	1.08E+04	1.34E+04	1.64E+04	8.17E+04	9.96E+04	9.50E+04	3.09E+04	3.34E+04	3.21E+04
mws5037	Alanylleucine	203.14	2.02E+02	C9H18N2O3	[M+H]+	Amino acids and derivatives	Amino acids and derivatives	1999-42-4	B	9.00E+00	9.00E+00	9.00E+00	3.25E+04	3.57E+04	3.29E+04	2.25E+04	2.36E+04	2.59E+04	9.00E+00	5.57E+03	7.02E+03	6.39E+04	6.27E+04	6.18E+04	2.16E+04	2.36E+04	2.16E+04
mws0018	Spermine	203.22	2.02E+02	C10H26N4	[M+H]+	Alkaloids	Phenolamine	71-44-3	B	4.56E+07	4.26E+07	4.45E+07	4.57E+07	4.40E+07	4.52E+07	4.19E+07	4.56E+07	4.39E+07	3.80E+07	4.03E+07	3.92E+07	4.12E+07	4.05E+07	4.28E+07	4.00E+07	4.05E+07	3.68E+07
mws0282	L-Tryptophan	203.08	2.04E+02	C11H12N2O2	[M-H]-	Amino acids and derivatives	Amino acids and derivatives	73-22-3	A	3.43E+06	3.49E+06	3.56E+06	3.02E+06	2.64E+06	3.18E+06	3.32E+06	3.94E+06	3.91E+06	8.66E+06	7.59E+06	1.09E+07	2.73E+07	2.90E+07	2.58E+07	9.36E+06	9.22E+06	1.04E+07
pme1261	Pantothenol	206.14	2.05E+02	C9H19NO4	[M+H]+	Others	Saccharides and Alcohols	16485-10-2	B	1.23E+04	1.50E+04	1.37E+04	9.00E+00	3.17E+03	9.00E+00	9.00E+00	9.00E+00	9.00E+00	9.00E+00	9.00E+00	3.48E+03	9.00E+00	9.00E+00	9.00E+00	3.54E+03	4.66E+03	4.64E+03
mws2125	Phosphoenolpyruvic acid	166.98	2.06E+02	C3H4KO6P	[M-K]-	Organic acids	Organic acids	4265-07-0	B	9.58E+03	1.28E+04	1.11E+04	5.32E+04	5.07E+04	6.42E+04	4.42E+04	5.29E+04	5.99E+04	1.30E+04	1.84E+04	1.59E+04	1.56E+04	1.15E+04	1.30E+04	2.61E+04	3.63E+04	2.65E+04
pmb2620	3,4-Dimethoxycinnamic acid	207.07	2.08E+02	C11H12O4	[M-H]-	Phenolic acids	Phenolic acids	14737-89-4	A	9.16E+03	8.08E+03	8.69E+03	9.00E+00	9.00E+00	9.00E+00	9.00E+00	9.00E+00	9.00E+00	1.95E+04	1.79E+04	1.55E+04	9.00E+00	9.00E+00	9.00E+00	6.27E+03	4.91E+03	5.75E+03
mws1212	Methyl ferulate	209.08	2.08E+02	C11H12O4	[M+H]+	Phenolic acids	Phenolic acids	2309/7/1	B	1.43E+05	1.81E+05	1.78E+05	1.85E+05	1.63E+05	1.89E+05	1.65E+05	1.47E+05	1.52E+05	8.88E+04	9.73E+04	1.27E+05	1.13E+05	1.29E+05	1.20E+05	1.48E+05	1.68E+05	1.17E+05
mws2184	Ethyl caffeate	207.07	2.08E+02	C11H12O4	[M-H]-	Organic acids	Organic acids	102-37-4	A	1.10E+04	9.47E+03	1.05E+04	5.07E+03	3.77E+03	9.00E+00	9.00E+00	9.00E+00	9.00E+00	2.65E+04	2.29E+04	2.29E+04	9.00E+00	9.00E+00	9.00E+00	1.02E+04	8.14E+03	8.59E+03
pme3443	Sinapinaldehyde	207.07	2.08E+02	C11H12O4	[M-H]-	Phenolic acids	Phenolic acids	4206-58-0	A	1.51E+05	1.40E+05	1.59E+05	6.94E+05	6.40E+05	6.92E+05	4.51E+05	5.07E+05	4.53E+05	1.39E+05	2.05E+05	2.07E+05	1.54E+05	2.01E+05	1.43E+05	3.41E+05	3.41E+05	3.54E+05
pme0170	N-α-Acetyl-L-arginine	217.13	2.16E+02	C8H16N4O3	[M+H]+	Amino acids and derivatives	Amino acids and derivatives	155-84-0	A	8.48E+04	8.91E+04	7.91E+04	6.33E+04	6.54E+04	5.93E+04	4.00E+04	5.25E+04	4.18E+04	5.29E+04	5.72E+04	4.04E+04	1.96E+04	2.45E+04	2.43E+04	3.77E+04	4.83E+04	4.31E+04
mws5045	12-Hydroxydodecanoic acid	215.17	2.16E+02	C12H24O3	[M-H]-	Lipids	Free fatty acids	505-95-3	A	6.38E+03	6.96E+03	5.51E+03	3.88E+03	4.19E+03	3.92E+03	7.05E+03	6.25E+03	5.51E+03	4.46E+04	5.19E+04	5.66E+04	1.26E+04	1.47E+04	1.32E+04	1.60E+04	1.59E+04	1.62E+04
mws0677	N-Acetyl-5-hydroxytryptamine	219.11	2.18E+02	C12H14N2O2	[M+H]+	Alkaloids	Alkaloids	1210-83-9	B	2.72E+04	3.71E+04	4.40E+04	6.02E+04	5.42E+04	7.01E+04	3.75E+04	4.12E+04	4.63E+04	5.11E+04	4.86E+04	2.89E+04	4.81E+05	5.67E+05	4.02E+05	9.54E+04	8.20E+04	7.84E+04
mws1337	D-Pantothenic Acid	220.12	2.19E+02	C9H17NO5	[M+H]+	Others	Vitamin	79-83-4	A	1.25E+06	1.47E+06	1.34E+06	2.25E+06	2.35E+06	2.45E+06	2.58E+06	2.54E+06	2.26E+06	1.92E+06	1.86E+06	2.43E+06	2.77E+06	3.03E+06	3.02E+06	1.78E+06	2.17E+06	2.18E+06
pme1228	5-Hydroxy-L-tryptophan	221.09	2.20E+02	C11H12N2O3	[M+H]+	Amino acids and derivatives	Amino acids and derivatives	56-69-9	B	8.83E+03	1.06E+04	8.89E+03	2.48E+04	2.24E+04	2.04E+04	2.23E+04	2.43E+04	1.80E+04	1.52E+04	1.42E+04	1.97E+04	3.76E+04	3.98E+04	3.44E+04	2.27E+04	2.84E+04	2.37E+04
mws2608	N-Acetyl-D-galactosamine	222.1	2.21E+02	C8H15NO6	[M+H]+	Others	Others	1811-31-0	A	5.49E+05	6.09E+05	5.76E+05	1.80E+05	1.89E+05	1.76E+05	2.80E+05	2.36E+05	2.42E+05	2.59E+05	2.48E+05	2.62E+05	1.43E+05	2.60E+05	1.51E+05	2.82E+05	2.68E+05	3.00E+05
mws4174	N-Acetyl-β-D-mannosamine	222.1	2.21E+02	C8H15NO6	[M+H]+	Others	Others	7772-94-3	A	8.17E+05	1.07E+06	9.68E+05	2.97E+05	3.22E+05	3.01E+05	5.66E+05	4.76E+05	4.91E+05	4.23E+05	5.50E+05	4.82E+05	3.08E+05	3.50E+05	4.11E+05	6.60E+05	4.61E+05	5.66E+05
pmp000284	Fraxidin	223.06	2.22E+02	C11H10O5	[M+H]+	Lignans and Coumarins	Coumarins	525-21-3	A	1.37E+06	1.31E+06	1.49E+06	1.05E+06	1.03E+06	9.71E+05	6.49E+05	7.43E+05	6.29E+05	3.25E+05	2.84E+05	3.31E+05	1.91E+05	1.97E+05	1.89E+05	6.78E+05	9.11E+05	7.79E+05
mws5042	Glycylphenylalanine	223.11	2.22E+02	C11H14N2O3	[M+H]+	Amino acids and derivatives	Amino acids and derivatives	721-66-4	A	1.27E+05	1.08E+05	1.25E+05	7.88E+04	8.84E+04	8.21E+04	4.02E+04	4.26E+04	4.47E+04	6.16E+04	6.19E+04	7.09E+04	3.38E+05	3.70E+05	3.71E+05	1.14E+05	1.20E+05	1.33E+05
pmp000691	Loganetin	229.11	2.28E+02	C11H16O5	[M+H]+	Terpenoids	Sesquiterpenoids	29748-10-5	A	1.21E+07	1.17E+07	1.13E+07	5.49E+05	6.19E+05	6.04E+05	2.69E+06	2.65E+06	2.36E+06	9.00E+00	9.00E+00	9.00E+00	2.48E+06	2.73E+06	3.03E+06	4.06E+06	4.28E+06	4.19E+06
mws0119	Myristic Acid	227.2	2.28E+02	C14H28O2	[M-H]-	Lipids	Free fatty acids	544-63-8	A	1.68E+07	1.92E+07	1.78E+07	1.69E+07	1.74E+07	1.87E+07	1.55E+07	1.45E+07	1.38E+07	2.32E+07	2.04E+07	2.24E+07	1.26E+07	1.30E+07	1.26E+07	1.76E+07	1.66E+07	1.72E+07
mws0474	Dodecanedioic aicd	229.14	2.30E+02	C12H22O4	[M-H]-	Organic acids	Organic acids	693-23-2	A	7.88E+03	7.34E+03	7.67E+03	5.64E+03	5.15E+03	5.56E+03	9.86E+03	9.06E+03	7.90E+03	3.79E+03	3.96E+03	5.59E+03	9.00E+00	9.00E+00	9.00E+00	5.98E+03	5.64E+03	4.92E+03
mws0863	2-Deoxyribose 5-phosphate	212.01	2.35E+02	C5H9NaO7P	[M-Na]-	Nucleotides and derivatives	Nucleotides and derivatives	102916-66-5	B	1.06E+04	1.09E+04	1.56E+04	1.29E+04	5.83E+03	1.14E+04	1.77E+04	1.93E+04	2.09E+04	2.54E+04	2.94E+04	2.33E+04	1.98E+04	1.76E+04	1.61E+04	1.50E+04	1.59E+04	1.55E+04
mws4176	DL-Alanyl-DL-phenylalanine	237.12	2.36E+02	C12H16N2O3	[M+H]+	Amino acids and derivatives	Amino acids and derivatives	1999-45-7	A	1.94E+05	2.17E+05	2.12E+05	5.70E+04	6.19E+04	6.47E+04	3.39E+04	3.62E+04	2.85E+04	5.27E+04	4.85E+04	6.23E+04	3.41E+04	4.02E+04	4.31E+04	7.95E+04	8.64E+04	8.94E+04
mws0221	L-(-)-Cystine	241.03	2.40E+02	C6H12N2O4S2	[M+H]+	Amino acids and derivatives	Amino acids and derivatives	56-89-3	B	1.04E+05	1.12E+05	1.28E+05	7.12E+04	5.97E+04	7.40E+04	1.16E+05	7.93E+04	1.28E+05	9.36E+04	7.60E+04	8.64E+04	9.25E+04	9.38E+04	7.71E+04	7.85E+04	9.05E+04	9.37E+04
pme0264	Thymidine	243.1	2.42E+02	C10H14N2O5	[M+H]+	Nucleotides and derivatives	Nucleotides and derivatives	50-89-5	B	2.86E+05	2.73E+05	2.91E+05	4.36E+04	4.69E+04	5.04E+04	2.26E+04	2.30E+04	2.24E+04	1.06E+05	1.02E+05	9.36E+04	2.68E+04	3.78E+04	2.86E+04	8.57E+04	9.87E+04	9.18E+04
mws0359	Pentadecanoic Acid	241.22	2.42E+02	C15H30O2	[M-H]-	Lipids	Free fatty acids	1002-84-2	A	1.56E+04	2.07E+04	1.31E+04	2.85E+04	2.74E+04	3.01E+04	2.39E+04	3.20E+04	1.86E+04	1.84E+04	1.68E+04	1.43E+04	2.18E+04	2.55E+04	1.99E+04	1.78E+04	2.64E+04	2.24E+04
pme3732	Cytidine	244.09	2.43E+02	C9H13N3O5	[M+H]+	Nucleotides and derivatives	Nucleotides and derivatives	65-46-3	A	3.44E+07	3.35E+07	2.99E+07	8.96E+05	8.95E+05	8.70E+05	1.67E+06	1.59E+06	1.34E+06	1.35E+07	1.25E+07	1.17E+07	1.54E+06	1.56E+06	1.54E+06	9.96E+06	1.16E+07	1.15E+07
mws0248	Uridine	243.06	2.44E+02	C9H12N2O6	[M-H]-	Nucleotides and derivatives	Nucleotides and derivatives	58-96-8	A	4.99E+06	4.58E+06	4.42E+06	2.68E+05	2.92E+05	2.70E+05	5.40E+05	5.24E+05	4.97E+05	1.03E+06	1.07E+06	1.25E+06	4.89E+05	4.63E+05	4.62E+05	1.41E+06	1.64E+06	1.28E+06
pme2266	Biotin	245.1	2.44E+02	C10H16N2O3S	[M+H]+	Others	Vitamin	58-85-5	B	3.76E+05	3.56E+05	3.29E+05	3.02E+05	2.46E+05	2.25E+05	2.90E+05	2.47E+05	1.67E+05	9.00E+00	9.00E+00	9.00E+00	1.63E+05	1.46E+05	1.68E+05	1.98E+05	2.72E+05	2.15E+05
pmb2591	Acetyltryptophan	245.09	2.46E+02	C13H14N2O3	[M-H]-	Amino acids and derivatives	Amino acids and derivatives	2280/1/5	A	5.52E+03	8.89E+03	1.11E+04	1.55E+04	3.66E+04	3.61E+04	3.28E+04	2.45E+04	2.91E+04	1.00E+04	1.50E+04	7.75E+03	6.67E+03	1.88E+04	9.01E+03	1.82E+04	2.41E+04	1.81E+04
pme3961	Deoxyadenosine	252.11	2.51E+02	C10H13N5O3	[M+H]+	Nucleotides and derivatives	Nucleotides and derivatives	958-09-8	B	4.45E+05	4.48E+05	4.35E+05	1.45E+05	1.54E+05	1.65E+05	9.79E+04	9.15E+04	9.03E+04	8.53E+04	6.21E+04	7.48E+04	1.43E+05	1.74E+05	1.67E+05	1.53E+05	1.86E+05	1.75E+05
mws0361	Palmitoleic Acid	253.22	2.54E+02	C16H30O2	[M-H]-	Lipids	Free fatty acids	373-49-9	A	4.49E+04	5.30E+04	4.83E+04	4.84E+04	4.58E+04	4.33E+04	3.11E+04	2.87E+04	2.69E+04	1.96E+04	1.87E+04	1.92E+04	1.12E+04	1.39E+04	1.13E+04	3.62E+04	3.49E+04	3.35E+04
pmn001578	Hexadecanoic acid	255.23	2.56E+02	C16H32O2	[M-H]-	Lipids	Free fatty acids	1957/10/3	A	1.64E+07	1.62E+07	1.72E+07	1.69E+07	1.41E+07	1.36E+07	1.61E+07	1.48E+07	1.53E+07	1.60E+07	1.34E+07	1.43E+07	1.25E+07	1.35E+07	1.46E+07	1.83E+07	1.53E+07	1.51E+07
mws0120	Choline alfoscerate	258.11	2.57E+02	C8H20NO6P	[M+H]+	Lipids	PC	28319-77-9	B	6.45E+06	6.21E+06	6.40E+06	4.66E+06	4.81E+06	4.93E+06	6.36E+06	5.24E+06	6.47E+06	7.62E+06	8.16E+06	1.01E+07	8.66E+06	9.55E+06	8.70E+06	8.26E+06	5.70E+06	6.91E+06
pme1187	5-Methyluridine	257.08	2.58E+02	C10H14N2O6	[M-H]-	Nucleotides and derivatives	Nucleotides and derivatives	1463-10-1	B	6.30E+03	9.40E+03	7.14E+03	9.00E+00	9.00E+00	9.00E+00	9.00E+00	9.00E+00	9.00E+00	9.00E+00	9.00E+00	9.00E+00	9.00E+00	9.00E+00	9.00E+00	3.88E+03	2.63E+03	3.03E+03
mws1090	Glucose-1-phosphate	259.02	2.60E+02	C6H13O9P	[M-H]-	Others	Saccharides and Alcohols	59-56-3	A	1.09E+06	1.40E+06	1.13E+06	2.24E+06	2.56E+06	2.33E+06	2.27E+06	2.29E+06	2.22E+06	2.35E+06	1.86E+06	2.58E+06	2.23E+06	2.40E+06	2.22E+06	2.09E+06	1.97E+06	2.61E+06
pme1184	Deoxyguanosine	268.1	2.67E+02	C10H13N5O4	[M+H]+	Nucleotides and derivatives	Nucleotides and derivatives	961-07-9	B	6.82E+05	4.82E+05	4.81E+05	1.22E+05	1.28E+05	1.42E+05	6.99E+04	6.42E+04	7.00E+04	2.04E+05	2.76E+05	2.45E+05	9.35E+04	1.02E+05	9.67E+04	2.00E+05	2.24E+05	2.16E+05
pme0230	Adenosine	268.1	2.67E+02	C10H13N5O4	[M+H]+	Nucleotides and derivatives	Nucleotides and derivatives	58-61-7	B	9.28E+05	9.75E+05	9.62E+05	4.98E+05	4.86E+05	5.05E+05	6.28E+05	6.91E+05	5.41E+05	5.10E+05	5.43E+05	6.34E+05	7.93E+05	9.33E+05	9.13E+05	6.49E+05	6.90E+05	6.79E+05
pme2890	L-Homocystine	269.06	2.68E+02	C8H16N2O4S2	[M+H]+	Amino acids and derivatives	Amino acids and derivatives	626-72-2	B	5.10E+04	4.56E+04	4.19E+04	2.02E+04	2.73E+04	2.65E+04	1.44E+04	1.56E+04	1.62E+04	2.40E+04	2.73E+04	1.77E+04	1.53E+04	2.14E+04	2.03E+04	1.91E+04	1.86E+04	2.47E+04
mws1060	9-(β-D-Arabinofuranosyl)hypoxanthine	267.07	2.68E+02	C10H12N4O5	[M-H]-	Nucleotides and derivatives	Nucleotides and derivatives	7013-16-3	A	9.71E+04	1.13E+05	1.20E+05	3.55E+04	3.44E+04	4.37E+04	3.99E+04	3.31E+04	4.29E+04	5.77E+05	6.08E+05	7.67E+05	3.38E+05	4.19E+05	3.64E+05	2.24E+05	2.20E+05	2.33E+05
pmp000086	1-Feruloyl-sn-glycerol	269.1	2.68E+02	C13H16O6	[M+H]+	Phenolic acids	Phenolic acids	-	B	2.23E+05	2.29E+05	1.58E+05	3.24E+05	2.47E+05	2.69E+05	2.08E+05	2.74E+05	2.45E+05	1.60E+05	1.05E+05	1.86E+05	1.76E+05	2.44E+05	1.54E+05	1.78E+05	1.79E+05	1.28E+05
mws0383	Cis-10-Heptadecenoic Acid	267.23	2.68E+02	C17H32O2	[M-H]-	Lipids	Free fatty acids	29743-97-3	B	2.88E+06	3.14E+06	3.01E+06	3.30E+06	3.00E+06	3.24E+06	2.12E+06	1.86E+06	1.94E+06	4.63E+05	4.28E+05	5.23E+05	4.53E+05	5.37E+05	4.88E+05	2.06E+06	2.25E+06	1.85E+06
pmp000571	Apigenin	271.06	2.70E+02	C15H10O5	[M+H]+	Flavonoids	Flavonoid	520-36-5	B	9.80E+03	7.32E+03	4.56E+03	2.83E+04	2.11E+04	1.44E+04	1.83E+04	2.11E+04	1.67E+04	4.02E+03	3.85E+03	4.86E+03	5.92E+03	8.05E+03	2.94E+03	1.45E+04	1.66E+04	1.64E+04
mws0362	Margaric Acid	269.25	2.70E+02	C17H34O2	[M-H]-	Lipids	Free fatty acids	506-12-7	B	6.98E+04	8.03E+04	7.91E+04	7.94E+04	7.70E+04	7.48E+04	5.20E+04	5.19E+04	4.55E+04	9.00E+00	9.00E+00	9.00E+00	9.00E+00	9.00E+00	9.00E+00	5.78E+04	5.56E+04	5.53E+04
pme0376	Naringenin	271.06	2.72E+02	C15H12O5	[M-H]-	Flavonoids	Dihydroflavone	480-41-1	A	9.00E+00	9.00E+00	9.00E+00	3.40E+04	4.05E+04	5.11E+04	4.80E+04	4.37E+04	4.26E+04	9.73E+03	1.25E+04	1.07E+04	4.04E+04	4.74E+04	4.46E+04	2.34E+04	2.39E+04	2.37E+04
pme3475	Butin	273.08	2.72E+02	C15H12O5	[M+H]+	Flavonoids	Dihydroflavone	492-14-8	B	7.14E+04	5.77E+04	6.08E+04	2.48E+05	1.99E+05	2.26E+05	3.09E+05	3.17E+05	2.95E+05	1.27E+05	1.26E+05	1.20E+05	7.12E+04	8.53E+04	7.30E+04	1.41E+05	1.51E+05	1.55E+05
mws0914	Pinobanksin	271.06	2.72E+02	C15H12O5	[M-H]-	Flavonoids	Dihydroflavonol	548-82-3	B	9.00E+00	9.00E+00	9.00E+00	4.51E+04	3.65E+04	4.17E+04	4.49E+04	4.39E+04	4.44E+04	9.65E+03	1.07E+04	1.36E+04	4.16E+04	4.72E+04	4.34E+04	2.67E+04	2.89E+04	2.97E+04
pmp001264	Hexadecylsphingosine	274.27	2.73E+02	C16H35NO2	[M+H]+	Lipids	Sphingolipids	-	A	1.94E+06	2.45E+06	2.07E+06	2.97E+06	2.92E+06	3.05E+06	2.77E+06	2.70E+06	2.76E+06	1.98E+06	2.48E+06	3.72E+06	2.49E+06	2.86E+06	3.06E+06	2.38E+06	2.48E+06	2.58E+06
mws1038	(R)-Pantetheine	277.12	2.78E+02	C11H22N2O4S	[M-H]-	Others	Others	496-65-1	B	9.00E+00	9.00E+00	9.00E+00	9.00E+00	9.00E+00	3.06E+03	1.20E+04	1.12E+04	1.11E+04	8.11E+03	6.14E+03	5.85E+03	3.05E+04	3.11E+04	3.12E+04	8.67E+03	7.12E+03	1.09E+04
mws5035	Leucylphenylalanine	279.17	2.78E+02	C15H22N2O3	[M+H]+	Amino acids and derivatives	Amino acids and derivatives	56217-82-4	B	5.88E+05	5.93E+05	6.16E+05	2.59E+05	2.97E+05	3.08E+05	1.39E+05	1.54E+05	1.21E+05	1.65E+05	1.38E+05	1.63E+05	1.69E+05	2.29E+05	1.91E+05	2.84E+05	2.28E+05	2.85E+05
pmb0889	Punicic acid	279.23	2.78E+02	C18H30O2	[M+H]+	Lipids	Free fatty acids	544-72-9	A	1.01E+06	1.14E+06	1.05E+06	2.95E+05	2.91E+05	2.91E+05	4.23E+05	3.88E+05	3.84E+05	3.49E+05	3.67E+05	4.29E+05	2.21E+05	2.70E+05	2.54E+05	5.77E+05	5.75E+05	5.83E+05
mws0367	α-Linolenic Acid	277.22	2.78E+02	C18H30O2	[M-H]-	Lipids	Free fatty acids	463-40-1	A	2.15E+04	2.33E+04	1.97E+04	4.43E+04	4.31E+04	5.11E+04	3.35E+04	3.47E+04	3.43E+04	1.90E+04	1.87E+04	2.09E+04	2.19E+04	2.51E+04	2.32E+04	3.21E+04	2.96E+04	2.82E+04
Lmhn002926	p-Coumaroylmalic acid	279.05	2.80E+02	C13H12O7	[M-H]-	Phenolic acids	Phenolic acids	-	B	1.97E+05	1.80E+05	1.87E+05	4.41E+05	5.34E+05	4.39E+05	4.37E+05	4.46E+05	3.81E+05	1.16E+05	1.48E+05	1.86E+05	2.30E+05	2.38E+05	2.82E+05	3.17E+05	2.89E+05	2.58E+05
mws0629	Asp-phe	281.11	2.80E+02	C13H16N2O5	[M+H]+	Amino acids and derivatives	Amino acids and derivatives	13433-09-5	A	9.37E+04	8.93E+04	9.13E+04	3.15E+04	3.10E+04	3.17E+04	1.98E+04	1.67E+04	1.85E+04	5.24E+04	5.09E+04	5.37E+04	2.96E+04	2.81E+04	2.78E+04	4.10E+04	3.60E+04	4.60E+04
mws2623	11-Octadecanoic acid(Vaccenic acid)	281.25	2.82E+02	C18H34O2	[M-H]-	Lipids	Free fatty acids	506-17-2	A	5.42E+06	5.80E+06	5.43E+06	5.45E+06	5.68E+06	5.60E+06	4.85E+06	4.76E+06	5.48E+06	3.99E+06	3.46E+06	3.57E+06	4.31E+06	4.40E+06	4.18E+06	5.53E+06	5.12E+06	5.31E+06
mws0396	Elaidic Acid	281.25	2.82E+02	C18H34O2	[M-H]-	Lipids	Free fatty acids	112-79-8	A	1.89E+07	1.98E+07	1.92E+07	1.91E+07	1.76E+07	1.80E+07	1.85E+07	1.74E+07	1.62E+07	1.57E+07	1.34E+07	1.39E+07	1.35E+07	1.46E+07	1.55E+07	2.24E+07	1.84E+07	1.83E+07
pme1178	Guanosine	284.1	2.83E+02	C10H13N5O5	[M+H]+	Nucleotides and derivatives	Nucleotides and derivatives	118-00-3	A	5.06E+07	5.27E+07	5.80E+07	3.55E+06	3.72E+06	3.73E+06	6.41E+06	6.18E+06	6.08E+06	2.37E+07	1.92E+07	2.25E+07	6.22E+06	6.74E+06	6.47E+06	2.62E+07	2.55E+07	2.49E+07
mws0668	Xanthosine	283.07	2.84E+02	C10H12N4O6	[M-H]-	Nucleotides and derivatives	Nucleotides and derivatives	146-80-5	A	9.92E+04	1.04E+05	1.25E+05	1.09E+05	1.01E+05	9.19E+04	3.26E+05	3.58E+05	3.00E+05	1.20E+06	1.28E+06	1.38E+06	6.94E+05	8.41E+05	8.33E+05	5.16E+05	5.25E+05	5.26E+05
mws1489	Stearic Acid	283.26	2.84E+02	C18H36O2	[M-H]-	Lipids	Free fatty acids	1957/11/4	A	3.59E+07	3.94E+07	3.74E+07	2.92E+07	3.07E+07	2.65E+07	2.88E+07	2.59E+07	2.65E+07	1.82E+07	1.89E+07	2.12E+07	2.34E+07	2.23E+07	2.15E+07	2.93E+07	2.60E+07	2.56E+07
Lmgn002843	2'-Hydroxyisoflavone	285.05	2.86E+02	C15H10O6	[M-H]-	Flavonoids	Isoflavones	-	A	4.08E+04	3.79E+04	2.78E+04	7.44E+04	4.44E+04	5.21E+04	7.06E+04	7.13E+04	5.01E+04	2.12E+04	2.61E+04	3.80E+04	2.98E+04	2.68E+04	1.87E+04	4.68E+04	4.66E+04	5.35E+04
pme0088	Luteolin*	285.04	2.86E+02	C15H10O6	[M-H]-	Flavonoids	Flavonoid	491-70-3	A	5.57E+04	3.87E+04	3.55E+04	4.91E+04	3.18E+04	3.00E+04	3.97E+04	3.77E+04	3.21E+04	1.63E+04	1.88E+04	2.43E+04	1.72E+04	1.39E+04	1.01E+04	4.37E+04	4.45E+04	4.65E+04
mws1068	Kaempferol*	285.04	2.86E+02	C15H10O6	[M-H]-	Flavonoids	Flavonols	520-18-3	A	9.00E+00	9.00E+00	9.00E+00	9.00E+00	9.00E+00	9.00E+00	9.00E+00	9.00E+00	9.00E+00	2.71E+04	2.57E+04	1.43E+04	9.00E+00	9.00E+00	9.00E+00	5.14E+03	5.68E+03	7.46E+03
mws0064	Eriodictyol	287.06	2.88E+02	C15H12O6	[M-H]-	Flavonoids	Dihydroflavone	552-58-9	A	2.86E+05	2.76E+05	2.56E+05	1.17E+06	9.33E+05	1.06E+06	1.39E+06	1.46E+06	1.07E+06	2.92E+05	3.80E+05	5.01E+05	5.43E+05	5.71E+05	4.36E+05	6.93E+05	7.15E+05	7.39E+05
mws1094	Dihydrokaempferol	287.06	2.88E+02	C15H12O6	[M-H]-	Flavonoids	Dihydroflavonol	480-20-6	A	8.71E+03	6.57E+03	5.91E+03	1.10E+04	1.28E+04	1.21E+04	3.85E+04	4.00E+04	3.65E+04	6.90E+04	5.12E+04	5.59E+04	6.37E+03	7.73E+03	9.22E+03	1.79E+04	2.19E+04	2.14E+04
pmn001686	10,16-Dihydroxy-palmitic acid	287.22	2.88E+02	C16H32O4	[M-H]-	Lipids	Free fatty acids	3233-90-7	A	3.54E+04	3.98E+04	3.96E+04	1.05E+04	8.90E+03	1.03E+04	3.52E+04	3.27E+04	2.90E+04	9.49E+04	9.59E+04	1.07E+05	4.81E+04	5.47E+04	4.95E+04	4.23E+04	4.37E+04	4.55E+04
pmb3081	Glucarate O-Phosphoric acid	289	2.90E+02	C6H11PO11	[M-H]-	Others	Saccharides and Alcohols	-	A	3.20E+06	3.49E+06	3.85E+06	3.05E+06	2.24E+06	3.25E+06	2.17E+06	2.77E+06	3.10E+06	4.12E+06	4.60E+06	3.88E+06	2.92E+06	2.21E+06	2.03E+06	2.37E+06	2.85E+06	2.38E+06
mws0054	Catechin	289.07	2.90E+02	C15H14O6	[M-H]-	Flavonoids	Flavanols	154-23-4	B	8.17E+05	6.50E+05	6.00E+05	1.37E+07	1.51E+07	1.29E+07	1.21E+07	1.08E+07	1.03E+07	2.23E+06	2.73E+06	3.05E+06	9.09E+06	1.04E+07	1.07E+07	6.55E+06	8.89E+06	6.42E+06
pme0460	Epicatechin	291.09	2.90E+02	C15H14O6	[M+H]+	Flavonoids	Flavanols	490-46-0	B	1.17E+06	9.16E+05	9.57E+05	2.09E+07	1.91E+07	2.15E+07	1.90E+07	1.95E+07	1.90E+07	4.31E+06	5.78E+06	6.08E+06	1.77E+07	1.92E+07	1.83E+07	1.27E+07	1.26E+07	1.09E+07
pmb2787	9-KODE	293.21	2.94E+02	C18H30O3	[M-H]-	Lipids	Free fatty acids	54232-59-6	B	2.00E+06	2.14E+06	1.94E+06	9.75E+05	1.00E+06	1.04E+06	1.48E+06	1.44E+06	1.37E+06	1.19E+06	1.18E+06	1.41E+06	5.22E+05	6.20E+05	5.68E+05	1.31E+06	1.29E+06	1.41E+06
pmb2786	9-HOTrE	293.21	2.94E+02	C18H30O3	[M-H]-	Lipids	Free fatty acids	89886-42-0	B	6.33E+06	6.92E+06	6.37E+06	3.90E+06	4.04E+06	3.96E+06	2.23E+06	2.22E+06	2.05E+06	1.78E+06	1.64E+06	1.87E+06	7.91E+05	8.86E+05	8.38E+05	3.27E+06	3.17E+06	3.37E+06
Rfmb091	9-Hydroxy-10,12-octadecadienoic acid	295.23	2.96E+02	C18H32O3	[M-H]-	Lipids	Free fatty acids	15514-85-9	A	4.18E+07	4.41E+07	4.31E+07	1.29E+07	1.27E+07	1.36E+07	1.91E+07	1.90E+07	1.72E+07	1.60E+07	1.65E+07	1.96E+07	1.05E+07	1.20E+07	1.17E+07	2.43E+07	2.49E+07	2.47E+07
Rfmb090	13-Hydroxy-9,11-octadecadienoic acid	295.23	2.96E+02	C18H32O3	[M-H]-	Lipids	Free fatty acids	5204-88-6	A	3.97E+07	4.17E+07	4.09E+07	1.23E+07	1.23E+07	1.29E+07	1.84E+07	1.76E+07	1.65E+07	1.58E+07	1.62E+07	1.88E+07	1.04E+07	1.21E+07	1.09E+07	2.37E+07	2.37E+07	2.37E+07
pmn001688	9S-Hyroxy-10E,12E-octadecadienoic acid	295.23	2.96E+02	C18H32O3	[M-H]-	Lipids	Free fatty acids	-	A	4.19E+07	4.40E+07	4.24E+07	1.28E+07	1.27E+07	1.29E+07	1.92E+07	1.91E+07	1.79E+07	1.69E+07	1.64E+07	1.95E+07	1.07E+07	1.22E+07	1.16E+07	2.37E+07	2.40E+07	2.49E+07
pmb2799	12,13-EODE	295.23	2.96E+02	C18H32O3	[M-H]-	Lipids	Free fatty acids	6799-85-5	A	2.13E+06	2.30E+06	2.15E+06	3.51E+05	3.41E+05	3.39E+05	9.47E+05	9.64E+05	9.17E+05	9.58E+05	9.51E+05	1.16E+06	3.05E+05	3.39E+05	3.12E+05	1.10E+06	1.02E+06	1.02E+06
pmb2778	9,10-EODE	295.23	2.96E+02	C18H32O3	[M-H]-	Lipids	Free fatty acids	65167-83-1	A	4.35E+07	4.54E+07	4.39E+07	1.38E+07	1.42E+07	1.47E+07	1.79E+07	1.76E+07	1.66E+07	1.71E+07	1.68E+07	1.89E+07	9.99E+06	1.13E+07	1.11E+07	2.55E+07	2.48E+07	2.58E+07
pme1474	5'-Deoxy-5'-(methylthio)adenosine	298.1	2.97E+02	C11H15N5O3S	[M+H]+	Nucleotides and derivatives	Nucleotides and derivatives	2457-80-9	B	4.44E+06	4.16E+06	3.74E+06	5.37E+06	5.31E+06	5.19E+06	5.02E+06	4.49E+06	4.60E+06	2.24E+06	2.04E+06	2.46E+06	2.65E+06	2.78E+06	2.73E+06	3.62E+06	3.28E+06	3.83E+06
mws0724	8-Hydroxyguanosine	298.08	2.99E+02	C10H13N5O6	[M-H]-	Nucleotides and derivatives	Nucleotides and derivatives	3868-31-3	B	2.72E+04	2.21E+04	2.45E+04	1.90E+04	2.04E+04	2.65E+04	2.55E+04	3.23E+04	2.35E+04	3.79E+04	4.89E+04	3.48E+04	3.20E+04	3.21E+04	2.76E+04	3.48E+04	2.81E+04	2.13E+04
pmp000001	Hispidulin	301.07	3.00E+02	C16H12O6	[M+H]+	Flavonoids	Flavonoid	1447-88-7	B	1.62E+05	1.35E+05	1.23E+05	1.27E+05	7.26E+04	8.28E+04	1.54E+05	1.33E+05	1.05E+05	4.19E+04	4.86E+04	6.45E+04	3.40E+04	4.06E+04	2.59E+04	1.17E+05	1.18E+05	1.25E+05
pmp000548	Pratensein	301.07	3.00E+02	C16H12O6	[M+H]+	Flavonoids	Isoflavones	2284-31-3	B	1.83E+05	1.31E+05	1.22E+05	1.28E+05	8.24E+04	9.43E+04	1.62E+05	1.32E+05	1.18E+05	5.01E+04	4.83E+04	6.69E+04	3.85E+04	5.09E+04	2.32E+04	1.32E+05	1.25E+05	1.18E+05
mws0058	Diosmetin	299.06	3.00E+02	C16H12O6	[M-H]-	Flavonoids	Flavonoid	520-34-3	B	2.81E+05	1.92E+05	1.98E+05	2.14E+05	1.35E+05	1.53E+05	2.90E+05	2.54E+05	2.16E+05	9.13E+04	1.08E+05	1.18E+05	7.60E+04	7.41E+04	5.84E+04	2.17E+05	2.13E+05	2.37E+05
Zmhp002714	5,6,7-Tetrahydroxy-8-methoxyflavone	301.07	3.00E+02	C16H12O6	[M+H]+	Flavonoids	Flavonoid	-	A	9.00E+00	9.00E+00	9.00E+00	9.00E+00	9.00E+00	9.00E+00	1.64E+04	1.95E+04	1.38E+04	2.60E+05	2.63E+05	2.72E+05	3.19E+04	2.73E+04	2.35E+04	1.17E+05	8.28E+04	7.71E+04
Zmxn001997	Isosalicylic acid O-glycoside	299.08	3.00E+02	C13H16O8	[M-H]-	Phenolic acids	Phenolic acids	-	A	3.85E+04	3.75E+04	2.93E+04	5.70E+05	6.19E+05	5.74E+05	6.01E+05	6.80E+05	6.88E+05	3.29E+05	4.60E+05	4.27E+05	8.23E+05	9.17E+05	7.75E+05	4.50E+05	4.74E+05	4.84E+05
Zmhn001926	Salicylic acid O-glycoside	299.08	3.00E+02	C13H16O8	[M-H]-	Phenolic acids	Phenolic acids	-	A	3.24E+06	5.13E+06	3.38E+06	6.47E+06	6.09E+06	6.93E+06	5.52E+06	5.45E+06	4.96E+06	3.06E+06	2.83E+06	3.83E+06	4.13E+06	4.76E+06	4.09E+06	3.62E+06	3.88E+06	4.37E+06
Hmtn001302	Glucosyloxybenzoic acid	299.08	3.00E+02	C13H16O8	[M-H]-	Phenolic acids	Phenolic acids	-	A	3.38E+06	4.07E+06	3.68E+06	6.43E+06	6.66E+06	6.51E+06	5.47E+06	5.86E+06	5.56E+06	2.99E+06	3.35E+06	3.73E+06	4.26E+06	4.73E+06	4.60E+06	3.70E+06	3.80E+06	4.24E+06
mws0463	Hesperetin	301.07	3.02E+02	C16H14O6	[M-H]-	Flavonoids	Dihydroflavone	520-33-2	A	4.50E+04	4.96E+04	4.13E+04	6.06E+04	4.88E+04	3.97E+04	4.23E+04	4.76E+04	3.73E+04	1.46E+04	1.81E+04	2.01E+04	1.78E+04	2.54E+04	2.06E+04	3.60E+04	3.92E+04	3.75E+04
mws1375	Nicotianamine	304.15	3.03E+02	C12H21N3O6	[M+H]+	Amino acids and derivatives	Amino acids and derivatives	34441-14-0	B	6.08E+05	5.57E+05	5.01E+05	2.30E+05	2.69E+05	2.19E+05	3.71E+05	3.49E+05	5.08E+05	4.64E+05	4.53E+05	5.21E+05	4.16E+05	3.36E+05	3.50E+05	4.79E+05	3.94E+05	4.24E+05
pme1086	Glutathione reduced form	306.08	3.07E+02	C10H17N3O6S	[M-H]-	Amino acids and derivatives	Amino acids and derivatives	70-18-8	B	9.00E+00	9.00E+00	9.00E+00	9.00E+00	5.05E+03	5.91E+03	2.72E+04	2.76E+04	2.94E+04	4.30E+03	7.41E+03	7.07E+03	7.72E+05	7.00E+05	7.30E+05	5.26E+04	7.31E+04	4.88E+04
pmn001610	Eicosadienoic acid	307.26	3.08E+02	C20H36O2	[M-H]-	Lipids	Free fatty acids	5598-38-9	B	1.04E+06	1.05E+06	1.01E+06	9.96E+05	1.12E+06	1.10E+06	7.38E+05	7.30E+05	7.20E+05	4.61E+05	4.29E+05	3.98E+05	7.18E+05	7.15E+05	7.29E+05	8.30E+05	8.13E+05	8.71E+05
Lmhn003074	Feruloylmalic acid	309.06	3.10E+02	C14H14O8	[M-H]-	Phenolic acids	Phenolic acids	-	B	1.04E+05	1.40E+05	1.13E+05	6.13E+05	6.03E+05	5.89E+05	4.08E+05	4.25E+05	5.04E+05	1.10E+05	1.04E+05	2.01E+05	2.60E+05	3.26E+05	2.57E+05	2.96E+05	3.15E+05	4.09E+05
pmp001214	Sinapine	310.16	3.10E+02	C16H24NO5+	[M]+	Alkaloids	Alkaloids	18696-26-9	B	3.93E+05	4.76E+05	4.08E+05	9.00E+00	9.00E+00	9.00E+00	9.00E+00	9.00E+00	9.00E+00	1.19E+05	9.88E+04	1.10E+05	9.00E+00	9.00E+00	9.00E+00	1.70E+05	1.66E+05	1.58E+05
pmn001606	Eicosenoic acid	309.28	3.10E+02	C20H38O2	[M-H]-	Lipids	Free fatty acids	26764-41-0	A	7.19E+04	9.49E+04	7.81E+04	8.06E+04	7.70E+04	8.55E+04	6.65E+04	6.62E+04	6.69E+04	1.13E+05	1.05E+05	1.18E+05	6.32E+04	6.44E+04	6.17E+04	8.41E+04	7.98E+04	8.11E+04
pme3967	2-(Dimethylamino)guanosine	312.13	3.11E+02	C12H17N5O5	[M+H]+	Nucleotides and derivatives	Nucleotides and derivatives	2140-67-2	B	9.98E+05	1.10E+06	9.38E+05	7.35E+04	7.28E+04	7.61E+04	1.17E+05	1.12E+05	1.12E+05	6.93E+05	6.37E+05	6.31E+05	8.65E+04	1.03E+05	9.86E+04	4.65E+05	4.62E+05	4.52E+05
pmn001689	9-Hydroxy-12-oxo-10-octadecenoic acid	311.22	3.12E+02	C18H32O4	[M-H]-	Lipids	Free fatty acids	-	B	2.37E+06	2.71E+06	2.57E+06	2.66E+05	2.70E+05	2.82E+05	2.77E+05	2.64E+05	2.47E+05	2.78E+06	2.67E+06	4.02E+06	6.31E+04	7.55E+04	7.12E+04	1.28E+06	1.30E+06	1.30E+06
pmp000002	Ladanein	315.09	3.14E+02	C17H14O6	[M+H]+	Flavonoids	Flavonoid	10176-71-3	B	1.41E+04	8.85E+03	9.00E+03	1.06E+04	8.60E+03	1.12E+04	3.96E+03	3.82E+03	3.56E+03	2.32E+04	6.35E+03	2.93E+03	3.51E+03	5.34E+03	3.73E+03	8.04E+03	7.59E+03	9.12E+03
Rfmb089	9,10-Dihydroxy-12-octadecenoic acid	313.24	3.14E+02	C18H34O4	[M-H]-	Lipids	Free fatty acids	263399-34-4	B	7.09E+05	7.92E+05	7.37E+05	1.40E+05	1.34E+05	1.34E+05	2.13E+05	1.99E+05	1.87E+05	6.70E+04	6.51E+04	8.37E+04	5.29E+04	6.37E+04	5.61E+04	2.63E+05	2.80E+05	2.74E+05
mws0988	Rhamnetin(7-O-Methxyl Quercetin)	315.05	3.16E+02	C16H12O7	[M-H]-	Flavonoids	Flavonols	90-19-7	B	9.00E+00	9.00E+00	9.00E+00	9.00E+00	9.00E+00	9.00E+00	9.00E+00	9.00E+00	9.00E+00	3.89E+04	3.52E+04	3.33E+04	9.00E+00	9.00E+00	9.00E+00	9.14E+03	1.02E+04	1.10E+04
pmn001367	Protocatechuic acid-4-glucoside*	315.07	3.16E+02	C13H16O9	[M-H]-	Phenolic acids	Phenolic acids	-	A	1.21E+06	1.71E+06	1.59E+06	1.10E+06	1.08E+06	1.10E+06	7.87E+05	6.71E+05	7.66E+05	5.15E+05	4.94E+05	6.29E+05	7.71E+05	1.07E+06	9.96E+05	9.94E+05	8.91E+05	1.08E+06
pmb2871	2,5-Dihydroxy benzoic acid O-hexside*	315.07	3.16E+02	C13H16O9	[M-H]-	Phenolic acids	Phenolic acids	-	A	1.06E+06	1.21E+06	1.11E+06	6.47E+05	6.11E+05	6.23E+05	2.54E+05	4.00E+05	3.97E+05	4.18E+05	3.73E+05	5.14E+05	1.95E+05	2.45E+05	1.66E+05	5.01E+05	6.11E+05	5.21E+05
Hmtn001120	5-(2-Hydroxyethyl)-2-O-glucosylohenol	315.11	3.16E+02	C14H20O8	[M-H]-	Phenolic acids	Phenolic acids	-	A	1.06E+06	1.25E+06	1.27E+06	1.87E+05	2.26E+05	2.11E+05	2.13E+05	1.95E+05	1.69E+05	5.38E+05	5.67E+05	5.99E+05	1.31E+05	1.40E+05	1.16E+05	4.03E+05	4.85E+05	4.48E+05
pme3459	Caffeyl alcohol	317.21	3.16E+02	C20H28O3	[M+H]+	Phenolic acids	Phenolic acids	469-83-0	B	4.53E+04	5.41E+04	5.43E+04	4.15E+04	2.42E+04	3.37E+04	5.17E+04	5.57E+04	5.66E+04	1.55E+04	1.91E+04	2.08E+04	3.57E+04	3.85E+04	4.45E+04	4.09E+04	3.98E+04	4.56E+04
YC512119	Phytosphingosine	318.3	3.17E+02	C18H39NO3	[M+H]+	Others	Others	554-62-1	B	1.39E+05	1.33E+05	1.07E+05	1.59E+05	1.78E+05	1.80E+05	2.05E+05	1.71E+05	1.47E+05	1.21E+05	1.68E+05	2.62E+05	1.51E+05	1.65E+05	1.87E+05	1.13E+05	1.31E+05	1.34E+05
mws0582	S-(methyl)glutathione	322.11	3.21E+02	C11H19N3O6S	[M+H]+	Amino acids and derivatives	Amino acids and derivatives	2922-56-7	B	6.59E+04	6.76E+04	3.62E+04	2.05E+05	2.91E+05	2.07E+05	2.24E+05	1.23E+05	1.86E+05	4.01E+05	4.52E+05	3.55E+05	1.88E+05	1.22E+05	9.39E+04	1.53E+05	1.79E+05	1.46E+05
pme3174	Cytidine 5'-monophosphate(Cytidylic acid)	324.06	3.23E+02	C9H14N3O8P	[M+H]+	Nucleotides and derivatives	Nucleotides and derivatives	63-37-6	B	2.47E+05	2.89E+05	2.19E+05	2.57E+04	2.27E+04	1.94E+04	3.39E+04	4.34E+04	2.31E+04	3.73E+04	2.72E+04	1.75E+04	9.00E+00	7.68E+03	1.36E+04	5.91E+04	5.82E+04	6.37E+04
pme3188	Uridine 5'-monophosphate	323.03	3.24E+02	C9H13N2O9P	[M-H]-	Nucleotides and derivatives	Nucleotides and derivatives	58-97-9	B	2.42E+05	2.50E+05	2.41E+05	4.96E+04	2.65E+04	3.29E+04	5.40E+04	5.95E+04	6.63E+04	4.41E+04	9.57E+04	1.13E+05	4.18E+04	3.71E+04	3.90E+04	9.30E+04	1.33E+05	9.43E+04
mws0983	N-Oleoylethanolamine	326.31	3.25E+02	C20H39NO2	[M+H]+	Others	Others	111-58-0	A	3.15E+06	3.44E+06	3.14E+06	1.50E+06	1.56E+06	1.66E+06	1.04E+06	9.37E+05	9.21E+05	7.07E+05	6.94E+05	6.55E+05	2.70E+05	3.29E+05	3.09E+05	1.40E+06	1.35E+06	1.34E+06
HmLn002835	Cis-p-coumaric acid 4-O-glucoside	325.09	3.26E+02	C15H18O8	[M-H]-	Others	Others	-	A	1.07E+06	1.14E+06	1.22E+06	1.39E+06	1.27E+06	1.48E+06	1.57E+06	1.47E+06	1.54E+06	1.05E+06	1.13E+06	1.13E+06	1.31E+06	1.33E+06	1.38E+06	1.28E+06	1.15E+06	1.35E+06
Zmhn002301	p-Coumaric acid-O-glycoside	325.09	3.26E+02	C15H18O8	[M-H]-	Phenolic acids	Phenolic acids	-	A	1.21E+06	1.28E+06	1.21E+06	1.49E+06	1.54E+06	1.64E+06	1.71E+06	1.84E+06	1.59E+06	1.31E+06	1.28E+06	1.51E+06	1.44E+06	1.35E+06	1.58E+06	1.47E+06	1.37E+06	1.47E+06
pmn001419	1-O-[(E)-p-Cumaroyl]-β-D-glucopyranose	325.09	3.26E+02	C15H18O8	[M-H]-	Phenolic acids	Phenolic acids	-	A	1.91E+06	2.07E+06	1.92E+06	2.32E+06	2.61E+06	2.36E+06	2.57E+06	2.76E+06	2.49E+06	2.12E+06	2.25E+06	2.67E+06	2.49E+06	2.37E+06	2.22E+06	2.44E+06	2.49E+06	2.26E+06
pmn001691	9,12,13-Trihyroxy-10,15-octadecadienoic acid	327.22	3.28E+02	C18H32O5	[M-H]-	Lipids	Free fatty acids	-	A	6.65E+06	7.74E+06	7.12E+06	1.15E+06	1.25E+06	1.16E+06	1.12E+06	1.07E+06	9.90E+05	1.42E+06	1.44E+06	1.73E+06	4.01E+05	4.79E+05	4.27E+05	2.98E+06	3.12E+06	3.05E+06
pmb3894	Di-O-methylquercetin	329.07	3.30E+02	C17H14O7	[M-H]-	Flavonoids	Flavonols	2068/2/2	B	3.38E+07	3.40E+07	3.55E+07	2.27E+06	2.41E+06	2.53E+06	3.19E+06	2.95E+06	2.92E+06	8.97E+06	8.59E+06	9.58E+06	1.31E+06	1.53E+06	1.53E+06	1.40E+07	1.51E+07	1.44E+07
pmn001517	3,4,5-Trimethoxyphenyl-β-D-Glucopyranoside	329.12	3.30E+02	C15H22O8	[M-H]-	Phenolic acids	Phenolic acids	-	B	2.20E+06	2.13E+06	1.43E+06	4.18E+06	5.31E+06	5.63E+06	4.22E+06	3.76E+06	4.28E+06	1.69E+06	2.21E+06	2.22E+06	2.90E+06	3.27E+06	3.13E+06	2.76E+06	3.56E+06	3.89E+06
pmn001694	9,10,13-Trihyroxy-11-octadecadienoic acid	329.23	3.30E+02	C18H34O5	[M-H]-	Lipids	Free fatty acids	-	A	3.55E+07	3.76E+07	3.52E+07	2.46E+06	2.56E+06	2.60E+06	3.33E+06	3.09E+06	2.81E+06	9.39E+06	9.13E+06	1.06E+07	1.43E+06	1.75E+06	1.58E+06	1.52E+07	1.50E+07	1.51E+07
pmp001284	Glycerin Monopalmitate	331.28	3.30E+02	C19H38O4	[M+H]+	Lipids	Glycerol ester	542-44-9	B	1.93E+04	1.85E+04	2.21E+04	1.69E+04	1.42E+04	1.18E+04	1.65E+04	1.79E+04	1.41E+04	8.64E+03	1.00E+04	9.92E+03	1.17E+04	1.04E+04	9.29E+03	1.54E+04	1.49E+04	1.52E+04
pme3184	2'-Deoxyadenosine-5'-monophosphate	332.08	3.31E+02	C10H14N5O6P	[M+H]+	Nucleotides and derivatives	Nucleotides and derivatives	653-63-4	B	1.33E+05	1.59E+05	1.36E+05	2.88E+05	3.04E+05	3.21E+05	2.91E+05	2.37E+05	2.71E+05	1.11E+05	1.26E+05	1.71E+05	2.23E+05	2.14E+05	2.09E+05	2.34E+05	2.27E+05	2.37E+05
pmp000260	6-O-Galloyl-β-D-glucopyranoside	333.08	3.32E+02	C13H16O10	[M+H]+	Phenolic acids	Phenolic acids	-	A	2.56E+04	2.97E+04	1.94E+04	1.30E+04	1.25E+04	1.38E+04	2.07E+04	1.34E+04	2.19E+04	1.10E+04	8.66E+03	1.83E+04	1.00E+04	1.29E+04	6.05E+03	2.15E+04	1.55E+04	2.16E+04
pmn001627	Glucogallin	331.07	3.32E+02	C13H16O10	[M-H]-	Phenolic acids	Phenolic acids	58511-73-2	A	5.65E+04	4.99E+04	5.71E+04	3.76E+05	3.53E+05	3.33E+05	3.79E+05	2.86E+05	3.35E+05	1.18E+05	1.77E+05	2.28E+05	2.43E+05	3.00E+05	2.44E+05	2.14E+05	2.82E+05	2.33E+05
HmLn000659	3-O-Galloyl-β-D-glucose	331.07	3.32E+02	C13H16O10	[M-H]-	Tannins	Tannin	-	B	4.81E+04	5.24E+04	5.42E+04	3.11E+05	3.51E+05	3.33E+05	3.87E+05	3.19E+05	3.66E+05	1.46E+05	1.75E+05	2.14E+05	2.10E+05	2.88E+05	2.66E+05	1.97E+05	2.58E+05	2.43E+05
mws0675	β-Nicotinamide mononucleotide	335.06	3.34E+02	C11H15N2O8P	[M+H]+	Nucleotides and derivatives	Nucleotides and derivatives	1094-61-7	B	1.97E+05	2.61E+05	2.90E+05	2.80E+05	3.68E+05	3.73E+05	4.48E+05	3.29E+05	3.87E+05	3.11E+05	2.78E+05	3.26E+05	1.73E+05	2.22E+05	1.59E+05	3.70E+05	2.11E+05	2.95E+05
pmp000231	Trans-3-O-p-coumaric quinic acid	339.11	3.38E+02	C16H18O8	[M+H]+	Phenolic acids	Phenolic acids	-	A	2.71E+05	2.61E+05	2.61E+05	2.98E+06	3.02E+06	2.78E+06	3.07E+06	2.60E+06	2.87E+06	1.85E+06	2.07E+06	2.63E+06	2.99E+06	2.55E+06	2.63E+06	2.10E+06	1.92E+06	1.79E+06
pmp000232	Cis-3-p-coumaric quinic acid	339.11	3.38E+02	C16H18O8	[M+H]+	Phenolic acids	Phenolic acids	-	A	1.98E+05	1.80E+05	1.74E+05	6.08E+05	6.43E+05	7.14E+05	4.05E+05	4.44E+05	3.84E+05	1.54E+05	1.82E+05	1.88E+05	2.01E+05	2.51E+05	2.65E+05	3.33E+05	3.14E+05	3.82E+05
pmb3068	1-O-p-Coumaroyl quinic acid	337.09	3.38E+02	C16H18O8	[M-H]-	Phenolic acids	Phenolic acids	-	A	6.56E+04	6.69E+04	8.09E+04	9.25E+04	8.25E+04	8.95E+04	5.20E+04	7.43E+04	6.23E+04	6.26E+04	6.65E+04	6.35E+04	3.44E+04	3.83E+04	3.93E+04	6.45E+04	6.54E+04	6.06E+04
mws5039	Esculin Hydrate	341.09	3.40E+02	C15H16O9	[M+H]+	Lignans and Coumarins	Coumarins	66778-17-4	B	1.54E+06	1.88E+06	2.08E+06	1.85E+06	1.92E+06	1.99E+06	2.40E+06	2.42E+06	2.00E+06	1.45E+06	1.24E+06	1.50E+06	1.54E+06	1.40E+06	1.66E+06	1.35E+06	1.36E+06	1.15E+06
mws1015	Esculin(6,7-DihydroxyCoumarin-6-glucoside)	339.07	3.40E+02	C15H16O9	[M-H]-	Lignans and Coumarins	Coumarins	531-75-9	A	1.19E+07	1.60E+07	1.55E+07	1.01E+07	1.08E+07	9.40E+06	9.53E+06	7.04E+06	8.71E+06	4.70E+06	4.48E+06	4.31E+06	2.74E+06	4.02E+06	3.34E+06	5.43E+06	7.07E+06	8.21E+06
Zmhn002242	Caffeoyl glucose	341.09	3.42E+02	C15H18O9	[M-H]-	Phenolic acids	Phenolic acids	14364-08-0	A	1.74E+04	1.85E+04	2.33E+04	3.43E+04	1.61E+04	3.65E+04	4.05E+04	3.45E+04	3.83E+04	4.48E+04	3.57E+04	4.77E+04	2.27E+04	2.67E+04	3.40E+04	4.02E+04	2.90E+04	3.47E+04
pmn001420	1-O-[(E)-Caffeoyl]-β-D-glucopyranose	341.09	3.42E+02	C15H18O9	[M-H]-	Phenolic acids	Phenolic acids	-	A	2.47E+06	2.88E+06	2.64E+06	1.30E+06	1.32E+06	1.57E+06	1.47E+06	1.45E+06	1.37E+06	1.63E+06	1.43E+06	1.60E+06	1.44E+06	1.51E+06	1.41E+06	1.78E+06	1.45E+06	1.50E+06
pme0519	D-(+)-Sucrose	341.11	3.42E+02	C12H22O11	[M-H]-	Others	Saccharides and Alcohols	57-50-1	A	8.47E+06	9.69E+06	7.62E+06	6.30E+06	7.73E+06	6.93E+06	1.12E+07	1.07E+07	1.16E+07	1.04E+07	1.16E+07	1.01E+07	1.09E+07	1.04E+07	1.04E+07	8.34E+06	9.37E+06	1.07E+07
mws1333	Melibiose	341.11	3.42E+02	C12H22O11	[M-H]-	Others	Saccharides and Alcohols	585-99-9	A	2.90E+06	3.03E+06	2.59E+06	2.68E+06	2.54E+06	2.32E+06	3.66E+06	3.95E+06	3.62E+06	4.76E+06	4.27E+06	3.24E+06	4.13E+06	4.07E+06	3.79E+06	2.77E+06	2.88E+06	3.39E+06
mws1080	Galactinol	341.11	3.42E+02	C12H22O11	[M-H]-	Others	Saccharides and Alcohols	3687-64-7	A	1.28E+07	1.40E+07	1.02E+07	9.82E+06	1.07E+07	1.02E+07	1.71E+07	2.04E+07	1.79E+07	1.83E+07	1.59E+07	1.54E+07	1.76E+07	1.79E+07	1.65E+07	1.45E+07	1.78E+07	1.86E+07
mws5038	Isomaltulose	341.11	3.42E+02	C12H22O11	[M-H]-	Others	Saccharides and Alcohols	13718-94-0	A	6.46E+06	7.23E+06	3.76E+06	5.18E+06	4.69E+06	5.05E+06	7.12E+06	9.01E+06	8.31E+06	8.33E+06	8.62E+06	9.19E+06	8.18E+06	8.11E+06	7.08E+06	7.25E+06	7.58E+06	8.66E+06
mws0264	D-(+)-TrehaloseAnhydrous	341.11	3.42E+02	C12H22O11	[M-H]-	Others	Saccharides and Alcohols	99-20-7	A	3.83E+06	5.07E+06	2.82E+06	3.52E+06	3.49E+06	2.54E+06	5.97E+06	5.04E+06	4.76E+06	6.47E+06	5.72E+06	5.75E+06	4.83E+06	5.44E+06	4.56E+06	3.58E+06	3.41E+06	6.26E+06
mws0906	Coniferin	341.12	3.42E+02	C16H22O8	[M-H]-	Phenolic acids	Phenolic acids	531-29-3	B	1.89E+06	1.76E+06	1.99E+06	6.24E+05	7.14E+05	7.27E+05	5.80E+05	5.60E+05	5.40E+05	4.58E+05	5.74E+05	3.70E+05	3.77E+05	3.35E+05	3.60E+05	7.89E+05	9.48E+05	8.22E+05
mws0609	Guanosine 3',5'-cyclic monophosphate	344.04	3.45E+02	C10H12N5O7P	[M-H]-	Nucleotides and derivatives	Nucleotides and derivatives	7665-99-8	A	4.27E+05	5.83E+05	4.81E+05	5.17E+04	6.47E+04	6.25E+04	1.52E+05	1.45E+05	1.35E+05	7.03E+04	9.26E+04	1.13E+05	1.11E+05	1.15E+05	1.30E+05	2.04E+05	2.15E+05	2.26E+05
pmb0801	4-Pyridoxic acid O-hexoside	346.11	3.45E+02	C14H19NO9	[M+H]+	Others	Vitamin	-	B	2.54E+04	2.99E+04	2.55E+04	2.01E+04	1.74E+04	3.51E+04	2.07E+04	1.51E+04	1.37E+04	9.55E+03	9.84E+03	1.11E+04	1.09E+04	1.05E+04	9.68E+03	1.70E+04	1.74E+04	1.95E+04
pmb0981	Adenosine 5'-monophosphate	348.07	3.47E+02	C10H14N5O7P	[M+H]+	Nucleotides and derivatives	Nucleotides and derivatives	61-19-8	B	1.94E+05	1.99E+05	1.96E+05	1.27E+06	1.22E+06	1.33E+06	1.22E+06	1.12E+06	1.40E+06	7.10E+05	5.13E+05	6.86E+05	1.41E+06	1.89E+06	1.54E+06	1.24E+06	9.74E+05	1.53E+06
mws4108	1-Methoxyphaseollin	353.14	3.52E+02	C21H20O5	[M+H]+	Others	Others	157226-48-7	B	9.39E+03	1.22E+04	1.29E+04	9.84E+04	8.90E+04	9.85E+04	8.47E+04	7.75E+04	7.77E+04	9.91E+03	9.71E+03	1.42E+04	1.87E+04	2.51E+04	2.54E+04	5.07E+04	4.95E+04	5.03E+04
pmb0770	N-Feruloyl serotonin	353.15	3.52E+02	C20H20N2O4	[M+H]+	Alkaloids	Phenolamine	68573-23-9	B	2.16E+05	2.35E+05	2.56E+05	1.58E+05	1.49E+05	1.84E+05	1.36E+05	1.54E+05	1.81E+05	9.64E+04	1.14E+05	1.17E+05	1.03E+05	1.12E+05	1.06E+05	1.60E+05	2.01E+05	1.69E+05
pme1816	Neochlorogenic acid(5-O-Caffeoylquinic acid)*	353.09	3.54E+02	C16H18O9	[M-H]-	Phenolic acids	Phenolic acids	906-33-2	A	3.48E+06	4.02E+06	3.53E+06	2.74E+06	3.06E+06	2.95E+06	2.61E+06	2.52E+06	2.44E+06	1.67E+06	1.86E+06	1.76E+06	1.68E+06	2.11E+06	1.93E+06	2.38E+06	3.09E+06	2.36E+06
mws0178	Chlorogenic acid	353.09	3.54E+02	C16H18O9	[M-H]-	Phenolic acids	Phenolic acids	327-97-9	A	1.37E+06	1.44E+06	1.33E+06	1.53E+06	1.53E+06	1.54E+06	1.39E+06	1.33E+06	1.44E+06	1.20E+06	1.13E+06	1.28E+06	1.35E+06	1.43E+06	1.36E+06	1.29E+06	1.30E+06	1.57E+06
mws2108	Cryptochlorogenic acid*	353.09	3.54E+02	C16H18O9	[M-H]-	Phenolic acids	Phenolic acids	905-99-7	A	1.21E+07	1.23E+07	1.17E+07	1.56E+07	1.81E+07	1.63E+07	1.38E+07	1.11E+07	1.08E+07	5.07E+06	5.54E+06	7.58E+06	5.97E+06	7.92E+06	7.43E+06	9.81E+06	1.08E+07	1.36E+07
pmp001283	Glyceryl linoleate	355.28	3.54E+02	C21H38O4	[M+H]+	Lipids	Glycerol ester	26545-74-4	A	5.55E+04	6.21E+04	5.41E+04	3.23E+05	3.01E+05	3.30E+05	3.95E+05	3.61E+05	3.37E+05	2.43E+04	2.80E+04	3.71E+04	5.16E+04	6.95E+04	6.42E+04	1.81E+05	1.84E+05	1.84E+05
pmb0890	MAG(18:2)	355.28	3.54E+02	C21H38O4	[M+H]+	Lipids	Glycerol ester	-	B	1.43E+07	1.54E+07	1.42E+07	6.45E+06	6.54E+06	6.52E+06	8.31E+06	8.61E+06	7.98E+06	9.37E+06	8.76E+06	1.29E+07	5.85E+06	5.93E+06	6.11E+06	1.06E+07	1.03E+07	1.01E+07
Zmhn002422	Feruloyl glucose	355.1	3.56E+02	C16H20O9	[M-H]-	Phenolic acids	Phenolic acids	-	A	4.49E+06	4.70E+06	3.84E+06	6.11E+06	5.81E+06	5.91E+06	6.42E+06	6.88E+06	6.30E+06	4.89E+06	4.80E+06	4.69E+06	7.67E+06	7.34E+06	8.08E+06	5.28E+06	6.44E+06	6.25E+06
mws1526	Sweroside	359.13	3.58E+02	C16H22O9	[M+H]+	Terpenoids	Sesquiterpenoids	14215-86-2	A	1.08E+07	1.21E+07	1.08E+07	5.36E+06	5.36E+06	6.10E+06	4.20E+06	3.91E+06	3.63E+06	2.19E+06	2.39E+06	2.72E+06	3.15E+06	3.15E+06	3.38E+06	7.52E+06	7.15E+06	6.78E+06
mws2625	Matairesinol	359.15	3.58E+02	C20H22O6	[M+H]+	Lignans and Coumarins	Lignans	580-72-3	B	8.17E+03	7.71E+03	8.21E+03	7.81E+03	1.13E+04	8.49E+03	1.15E+04	1.08E+04	8.61E+03	5.52E+03	6.17E+03	4.77E+03	3.67E+03	5.26E+03	4.01E+03	6.61E+03	8.28E+03	8.69E+03
mws0097	Pinoresinol	357.13	3.58E+02	C20H22O6	[M-H]-	Lignans and Coumarins	Lignans	487-36-5	B	5.30E+05	4.63E+05	5.72E+05	2.99E+05	3.17E+05	3.45E+05	2.43E+05	2.20E+05	2.35E+05	1.40E+05	1.39E+05	1.42E+05	4.90E+04	6.43E+04	4.68E+04	2.77E+05	3.04E+05	2.87E+05
pmb3107	Syringic acid O-glucoside	359.1	3.60E+02	C15H20O10	[M-H]-	Phenolic acids	Phenolic acids	-	A	3.19E+06	2.07E+06	2.01E+06	1.21E+06	1.33E+06	1.20E+06	9.10E+05	7.51E+05	9.18E+05	3.15E+05	5.83E+05	4.08E+05	6.44E+05	9.04E+05	7.58E+05	9.07E+05	1.12E+06	1.19E+06
pmb0998	Guanosine 5'-monophosphate	364.07	3.63E+02	C10H14N5O8P	[M+H]+	Nucleotides and derivatives	Nucleotides and derivatives	85-32-5	B	2.74E+05	2.85E+05	2.71E+05	9.00E+00	2.00E+04	9.00E+00	3.34E+04	4.10E+04	6.26E+04	4.25E+04	5.72E+04	6.64E+04	2.87E+04	3.66E+04	2.32E+04	8.04E+04	8.61E+04	7.56E+04
mws5040	Turanose	365.11	3.64E+02	C12H21O11Na	[M+H]+	Others	Saccharides and Alcohols	547-25-1	A	9.10E+05	7.56E+05	7.19E+05	7.33E+05	9.27E+05	1.01E+06	1.14E+06	1.38E+06	1.24E+06	1.36E+06	1.40E+06	8.96E+05	1.47E+06	1.28E+06	1.14E+06	1.28E+06	1.22E+06	1.23E+06
pmb0752	3-O-Feruloyl quinic acid	369.12	3.68E+02	C17H20O9	[M+H]+	Phenolic acids	Phenolic acids	1899-29-2	A	1.92E+05	1.96E+05	1.81E+05	1.27E+05	1.46E+05	1.25E+05	1.31E+05	1.27E+05	1.36E+05	2.21E+05	2.28E+05	1.53E+05	1.18E+05	1.46E+05	1.22E+05	1.44E+05	1.78E+05	1.46E+05
mws0179	Chlorogenic acid methyl ester	367.1	3.68E+02	C17H20O9	[M-H]-	Phenolic acids	Phenolic acids	29708-87-0	A	1.74E+05	1.87E+05	1.59E+05	2.57E+05	1.84E+05	1.54E+05	1.72E+05	2.01E+05	2.08E+05	2.05E+05	1.84E+05	2.73E+05	1.65E+05	2.35E+05	2.39E+05	1.60E+05	2.43E+05	2.41E+05
mws0011	Syringin	371.13	3.72E+02	C17H24O9	[M-H]-	Phenolic acids	Phenolic acids	118-34-3	B	1.67E+05	1.53E+05	1.41E+05	1.96E+05	2.13E+05	2.15E+05	1.33E+05	1.44E+05	1.23E+05	5.51E+04	5.73E+04	7.66E+04	8.19E+04	8.30E+04	8.19E+04	1.13E+05	1.33E+05	1.18E+05
VCmjp04217	Secologanic acid	375.13	3.74E+02	C16H22O10	[M+H]+	Terpenoids	Sesquiterpenoids	60077-46-5	A	2.51E+07	2.69E+07	2.07E+07	1.89E+07	1.65E+07	1.43E+07	1.83E+07	1.34E+07	1.46E+07	1.38E+07	1.82E+07	1.54E+07	1.07E+07	8.65E+06	6.87E+06	1.87E+07	1.96E+07	2.03E+07
pmp000695	Swertiamarin	375.13	3.74E+02	C16H22O10	[M+H]+	Terpenoids	Sesquiterpenoids	-	A	9.14E+06	1.16E+07	1.04E+07	6.42E+06	8.48E+06	8.13E+06	5.77E+06	6.84E+06	6.25E+06	5.00E+06	6.40E+06	6.85E+06	4.72E+06	5.85E+06	4.51E+06	8.67E+06	9.97E+06	7.11E+06
pmp000696	Logamic acid	394.17	3.76E+02	C16H24O10	[M+NH4]+	Terpenoids	Sesquiterpenoids	22255-40-9	A	5.10E+04	5.66E+04	5.72E+04	2.59E+04	2.96E+04	3.06E+04	8.07E+04	8.58E+04	8.27E+04	1.17E+05	1.11E+05	1.30E+05	1.69E+05	2.04E+05	1.62E+05	9.54E+04	9.31E+04	1.07E+05
mws0232	Riboflavin	377.15	3.76E+02	C17H20N4O6	[M+H]+	Others	Vitamin	83-88-5	B	1.22E+06	1.24E+06	1.20E+06	1.43E+05	1.17E+05	1.40E+05	1.75E+05	1.53E+05	1.31E+05	2.72E+05	2.00E+05	2.35E+05	1.01E+05	1.21E+05	1.15E+05	3.52E+05	4.54E+05	4.09E+05
pme3337	N6-Succinyl Adenosine	384.12	3.83E+02	C14H17N5O8	[M+H]+	Nucleotides and derivatives	Nucleotides and derivatives	4542-23-8	B	3.68E+05	3.75E+05	3.66E+05	2.44E+05	2.18E+05	2.75E+05	2.83E+05	2.84E+05	2.65E+05	9.53E+05	8.46E+05	9.37E+05	9.22E+05	1.01E+06	8.57E+05	5.80E+05	5.74E+05	5.44E+05
pme1286	S-(5'-Adenosy)-L-homocysteine	385.13	3.84E+02	C14H20N6O5S	[M+H]+	Amino acids and derivatives	Amino acids and derivatives	979-92-0	B	1.06E+04	1.60E+04	1.76E+04	5.25E+04	5.80E+04	6.56E+04	7.76E+04	5.75E+04	6.03E+04	2.31E+04	1.45E+04	3.71E+04	4.54E+04	6.49E+04	6.79E+04	5.13E+04	3.69E+04	4.13E+04
pmb2940	1-O-β-D-Glucopyranosyl sinapate	385.11	3.86E+02	C17H22O10	[M-H]-	Phenolic acids	Phenolic acids	78185-48-5	B	2.17E+05	2.07E+05	1.62E+05	9.12E+05	8.24E+05	9.98E+05	1.40E+06	1.46E+06	1.42E+06	1.33E+06	1.33E+06	1.35E+06	1.20E+06	1.20E+06	1.39E+06	1.28E+06	1.23E+06	1.10E+06
Lmzn001582	5'-Glucopyranosyloxyjasmanic acid	387.17	3.88E+02	C18H28O9	[M-H]-	Phenolic acids	Phenolic acids	-	A	1.82E+06	1.64E+06	1.63E+06	1.05E+06	1.16E+06	1.18E+06	1.02E+06	1.19E+06	1.13E+06	3.40E+05	4.01E+05	4.57E+05	7.31E+05	7.68E+05	6.64E+05	9.97E+05	1.01E+06	1.11E+06
pmn001741	Oleoside	389.11	3.90E+02	C16H22O11	[M-H]-	Terpenoids	Monoterpenoids	178600-68-5	B	1.40E+06	1.17E+06	1.19E+06	2.79E+05	2.17E+05	2.51E+05	2.17E+05	2.28E+05	2.35E+05	3.90E+05	3.90E+05	3.20E+05	2.11E+05	2.06E+05	2.26E+05	3.32E+05	3.56E+05	3.14E+05
VCmjp04550	Loganin	391.16	3.90E+02	C17H26O10	[M+H]+	Terpenoids	Sesquiterpenoids	18524-94-2	A	1.29E+07	1.87E+07	1.59E+07	2.50E+06	2.17E+06	2.37E+06	5.19E+06	4.92E+06	6.20E+06	3.93E+06	3.66E+06	3.62E+06	8.62E+06	1.07E+07	6.97E+06	8.18E+06	6.93E+06	8.92E+06
Lmhn002573	Sinapoylglucuronic acid	399.09	4.00E+02	C17H20O11	[M-H]-	Phenolic acids	Phenolic acids	-	B	5.70E+04	8.51E+04	4.35E+04	1.68E+05	8.74E+04	1.56E+05	1.07E+05	1.35E+05	1.20E+05	5.48E+05	5.34E+05	7.08E+05	8.60E+04	7.20E+04	6.30E+04	1.25E+05	1.86E+05	1.78E+05
VCmjn04337	Benzyl-O-β-D-glucopyranose-β-D-xyranoside	401.14	4.02E+02	C18H26O10	[M+H]-	Others	Others	-	A	3.21E+06	3.72E+06	3.65E+06	3.00E+06	2.54E+06	3.52E+06	2.57E+06	2.58E+06	2.85E+06	1.46E+06	1.67E+06	1.48E+06	1.85E+06	2.87E+06	1.73E+06	2.70E+06	3.06E+06	2.84E+06
pme3007	Uridine 5'-diphosphate	402.99	4.04E+02	C9H14N2O12P2	[M-H]-	Nucleotides and derivatives	Nucleotides and derivatives	27821-45-0	B	1.41E+04	1.34E+04	1.23E+04	1.53E+04	1.60E+04	1.35E+04	1.06E+04	1.41E+04	1.60E+04	1.50E+04	1.53E+04	1.48E+04	1.23E+04	1.24E+04	1.39E+04	9.68E+03	9.44E+03	9.53E+03
pmn001738	Oleoside 11-methyl ester	403.12	4.04E+02	C17H24O11	[M-H]-	Lipids	Glycerol ester	60539-23-3	A	1.41E+07	1.62E+07	1.30E+07	1.70E+07	1.62E+07	1.43E+07	1.61E+07	1.32E+07	1.48E+07	1.08E+07	9.28E+06	1.02E+07	1.33E+07	1.31E+07	1.58E+07	1.32E+07	1.21E+07	1.47E+07
VCmjp04373	Secoxyloganin	405.14	4.04E+02	C17H24O11	[M+H]+	Terpenoids	Sesquiterpenoids	58822-47-2	A	1.37E+06	1.46E+06	1.28E+06	3.17E+06	3.43E+06	3.01E+06	2.55E+06	2.16E+06	2.21E+06	7.12E+05	8.16E+05	1.00E+06	2.42E+06	2.33E+06	2.27E+06	2.13E+06	1.74E+06	2.19E+06
mws1569	Morroniside	405.14	4.06E+02	C17H26O11	[M-H]-	Terpenoids	Sesquiterpenoids	25406-64-8	A	1.29E+07	1.10E+07	1.42E+07	4.94E+06	3.89E+06	6.02E+06	5.12E+06	5.33E+06	4.80E+06	7.76E+06	7.51E+06	6.87E+06	5.62E+06	5.27E+06	5.18E+06	5.92E+06	6.41E+06	6.29E+06
Lmbp003668	Kaempferol-3-O-arabinoside	419.1	4.18E+02	C20H18O10	[M+H]+	Flavonoids	Flavonols	99882-10-7	B	5.55E+04	6.40E+04	7.04E+04	9.80E+04	9.41E+04	2.07E+05	2.65E+05	2.34E+05	2.40E+05	3.28E+05	3.24E+05	3.48E+05	1.60E+05	1.57E+05	1.41E+05	1.70E+05	1.85E+05	2.10E+05
pmn001494	Syringaresinol	417.16	4.18E+02	C22H26O8	[M-H]-	Lignans and Coumarins	Lignans	21453-69-0	B	5.89E+04	4.70E+04	5.17E+04	9.04E+04	9.33E+04	9.15E+04	2.72E+04	2.96E+04	2.65E+04	5.07E+03	1.06E+04	6.08E+03	8.16E+03	1.25E+04	1.06E+04	4.52E+04	4.28E+04	4.18E+04
mws2523	Trehalose 6-phosphate	421.08	4.22E+02	C12H23O14P	[M-H]-	Others	Saccharides and Alcohols	4484-88-2	B	5.43E+04	6.39E+04	6.16E+04	3.02E+04	3.33E+04	2.34E+04	4.76E+04	4.71E+04	5.18E+04	6.43E+04	7.01E+04	7.28E+04	6.60E+04	6.37E+04	7.04E+04	5.28E+04	5.55E+04	5.13E+04
pmb0864	LysoPE 14:0	426.26	4.25E+02	C19H40NO7P	[M+H]+	Lipids	LPE	-	B	2.51E+03	2.70E+03	2.13E+03	1.13E+04	1.40E+04	1.65E+04	1.44E+04	1.44E+04	1.48E+04	2.32E+04	2.48E+04	3.08E+04	5.31E+04	6.09E+04	5.70E+04	2.02E+04	2.21E+04	1.99E+04
pmb3006	Apigenin 7-O-glucoside(Cosmosiin)	431.1	4.32E+02	C21H20O10	[M-H]-	Flavonoids	Flavonoid	578-74-5	A	5.78E+04	5.10E+04	7.66E+04	1.60E+05	1.82E+05	1.81E+05	1.69E+05	1.73E+05	1.61E+05	5.18E+04	6.08E+04	6.72E+04	1.04E+05	1.29E+05	9.42E+04	1.11E+05	1.11E+05	1.20E+05
Lmdp003577	Genistin(Genistein 7-O-Glucoside)	433.11	4.32E+02	C21H20O10	[M+H]+	Flavonoids	Isoflavones	-	A	1.83E+06	1.64E+06	2.08E+06	3.26E+06	4.13E+06	3.85E+06	3.65E+06	3.17E+06	3.32E+06	1.21E+06	1.11E+06	1.34E+06	1.98E+06	2.06E+06	1.70E+06	2.12E+06	2.60E+06	2.08E+06
mws2186	Avicularin	435.09	4.34E+02	C20H18O11	[M+H]+	Flavonoids	Flavonols	572-30-5	B	1.85E+05	1.67E+05	2.08E+05	2.40E+05	2.29E+05	3.35E+05	5.03E+05	4.32E+05	4.99E+05	5.83E+05	4.79E+05	5.45E+05	3.92E+05	4.39E+05	3.69E+05	2.49E+05	2.81E+05	3.52E+05
mws1179	Naringenin-7-O-glucoside	433.11	4.34E+02	C21H22O10	[M-H]-	Flavonoids	Dihydroflavone	529-55-5	B	5.43E+04	4.37E+04	3.04E+04	8.84E+05	8.79E+05	8.49E+05	7.76E+05	7.53E+05	7.66E+05	4.09E+05	3.72E+05	4.42E+05	9.03E+05	8.36E+05	8.31E+05	5.39E+05	5.69E+05	5.39E+05
Zmhn003534	Naringenin-O-glucoside	433.11	4.34E+02	C21H22O10	[M-H]-	Flavonoids	Flavonoid	-	A	4.67E+04	3.13E+04	5.34E+04	1.44E+06	1.48E+06	1.43E+06	1.27E+06	1.28E+06	1.27E+06	7.65E+05	8.44E+05	8.92E+05	1.24E+06	1.48E+06	1.47E+06	9.10E+05	8.68E+05	7.74E+05
mws2118	Phlorizin	435.13	4.36E+02	C21H24O10	[M-H]-	Flavonoids	Chalcones	60-81-1	B	3.84E+06	3.42E+06	3.58E+06	3.24E+06	2.82E+06	5.47E+06	5.56E+06	5.54E+06	5.80E+06	3.26E+06	3.57E+06	4.17E+06	5.54E+06	6.49E+06	5.70E+06	4.51E+06	4.18E+06	4.07E+06
mws0355	Catechin gallate	441.08	4.42E+02	C22H18O10	[M-H]-	Flavonoids	Flavanols	130405-40-2	B	5.05E+05	4.11E+05	4.13E+05	2.40E+05	3.19E+05	3.76E+05	6.79E+05	6.86E+05	9.00E+05	6.25E+05	6.35E+05	7.50E+05	5.26E+05	8.22E+05	6.73E+05	6.01E+05	6.73E+05	7.22E+05
pmp000091	Glyceryl 1,3-diferulate	445.15	4.44E+02	C23H24O9	[M+H]+	Phenolic acids	Phenolic acids	83008-46-2	B	9.00E+00	9.00E+00	9.00E+00	9.00E+00	9.00E+00	4.74E+05	9.00E+00	9.00E+00	9.00E+00	9.00E+00	9.00E+00	9.00E+00	9.00E+00	9.00E+00	9.00E+00	2.19E+04	2.60E+04	2.78E+04
pmp000573	Acacetin-7-O-galactoside	447.13	4.46E+02	C22H22O10	[M+H]+	Flavonoids	Flavonoid	-	B	3.94E+04	3.90E+04	3.87E+04	3.85E+04	3.90E+04	3.54E+04	2.82E+04	3.06E+04	2.60E+04	6.63E+03	7.02E+03	1.06E+04	1.53E+04	1.33E+04	1.39E+04	2.15E+04	2.24E+04	2.43E+04
Hmcp002316	Isorhamnetin-3-O-arabinoside	449.11	4.48E+02	C21H20O11	[M+H]+	Flavonoids	Flavonols	-	B	1.58E+05	1.84E+05	2.13E+05	7.12E+04	8.71E+04	1.93E+05	1.04E+05	9.73E+04	9.67E+04	1.26E+05	1.20E+05	1.30E+05	7.81E+04	7.82E+04	5.38E+04	1.26E+05	1.36E+05	1.08E+05
mws0089	Kaempferol-7-O-glucosdie*	447.09	4.48E+02	C21H20O11	[M-H]-	Flavonoids	Flavonols	16290-07-6	A	1.86E+05	1.95E+05	2.32E+05	5.54E+04	3.91E+04	6.15E+04	1.21E+06	1.21E+06	1.13E+06	7.43E+06	6.92E+06	6.82E+06	2.48E+06	3.02E+06	2.50E+06	2.33E+06	2.18E+06	2.31E+06
mws0045	Quercetin-3-O-α-L-rhamnoside(Quercitrin )	449.11	4.48E+02	C21H20O11	[M+H]+	Flavonoids	Flavonols	522-12-3	B	9.00E+00	9.00E+00	9.00E+00	9.00E+00	9.00E+00	7.64E+05	9.00E+00	9.00E+00	9.00E+00	9.00E+00	9.00E+00	9.00E+00	9.00E+00	9.00E+00	9.00E+00	6.25E+04	5.33E+04	5.99E+04
mws2209	Kaempferol-3-O-glucoside (Astragalin)	449.11	4.48E+02	C21H20O11	[M+H]+	Flavonoids	Flavonols	480-10-4	A	2.25E+05	2.02E+05	2.58E+05	5.95E+04	9.17E+04	6.57E+04	1.17E+06	1.38E+06	1.56E+06	8.13E+06	8.91E+06	8.47E+06	3.07E+06	3.80E+06	3.21E+06	2.50E+06	2.33E+06	2.51E+06
pmn001405	Luteolin-7-O-glucoside*	447.09	4.48E+02	C21H20O11	[M-H]-	Flavonoids	Flavonoid	5373/11/5	A	1.95E+07	2.65E+07	2.56E+07	1.93E+06	1.78E+06	2.37E+06	1.07E+07	8.40E+06	1.00E+07	1.08E+07	8.07E+06	1.02E+07	4.65E+06	4.81E+06	3.80E+06	1.13E+07	1.30E+07	1.16E+07
mws0913	Kaempferol-3-O-galactoside (Trifolin)	447.09	4.48E+02	C21H20O11	[M-H]-	Flavonoids	Flavonols	23627-87-4	A	1.68E+07	1.64E+07	1.44E+07	1.15E+06	1.11E+06	1.36E+06	5.22E+06	4.92E+06	6.09E+06	6.48E+06	5.60E+06	5.05E+06	2.50E+06	2.27E+06	2.42E+06	6.92E+06	8.25E+06	7.57E+06
pmb0550	Cyanidin 3-O-glucoside (Kuromanin)	449.11	4.49E+02	C21H21O11+	[M]+	Flavonoids	Anthocyanins	47705-70-4	A	9.00E+00	9.00E+00	9.00E+00	2.28E+05	2.92E+05	4.51E+05	8.30E+05	7.75E+05	8.19E+05	2.98E+05	2.46E+05	2.22E+05	1.63E+06	1.45E+06	1.28E+06	4.27E+05	4.15E+05	3.84E+05
pmn001640	Myricetin-3-O-arabinoside	449.07	4.50E+02	C20H18O12	[M-H]-	Flavonoids	Flavonols	132679-85-7	B	9.00E+00	9.00E+00	9.00E+00	9.00E+00	9.00E+00	1.90E+05	9.00E+00	9.00E+00	9.00E+00	9.00E+00	9.00E+00	9.00E+00	9.00E+00	9.00E+00	9.00E+00	1.63E+04	9.25E+03	1.10E+04
pmb3023	Eriodictyol C-hexoside	449.11	4.50E+02	C21H22O11	[M-H]-	Flavonoids	Dihydroflavone	-	A	2.02E+06	1.62E+06	1.38E+06	3.64E+06	3.76E+06	3.17E+06	2.96E+06	3.29E+06	3.21E+06	2.42E+06	2.78E+06	3.14E+06	2.49E+06	3.14E+06	2.38E+06	2.54E+06	2.19E+06	2.90E+06
pmb0876	LysoPE 16:0	454.29	4.53E+02	C21H44NO7P	[M+H]+	Lipids	LPE	53862-35-4	B	1.31E+06	1.34E+06	1.29E+06	2.11E+06	2.15E+06	2.24E+06	4.70E+06	4.76E+06	4.53E+06	2.18E+06	2.13E+06	2.70E+06	6.97E+06	7.61E+06	6.87E+06	3.28E+06	3.56E+06	3.56E+06
pmn001700	24,30-Dihydroxy-12(13)-enolupinol	455.35	4.56E+02	C30H48O3	[M-H]-	Terpenoids	Triterpene	-	A	6.87E+06	1.04E+07	6.00E+06	6.04E+06	7.39E+06	5.78E+06	6.07E+06	6.19E+06	5.48E+06	3.74E+06	3.90E+06	3.78E+06	6.77E+06	5.97E+06	6.01E+06	7.54E+06	5.54E+06	4.96E+06
Lmhn002683	p-Coumaroylcaffeoyltartaric acid	457.08	4.58E+02	C22H18O11	[M-H]-	Phenolic acids	Phenolic acids	-	B	1.09E+04	1.22E+04	1.78E+04	3.55E+04	4.78E+04	5.90E+04	3.83E+04	3.93E+04	2.42E+04	3.03E+04	2.52E+04	4.74E+04	3.43E+04	2.56E+04	2.64E+04	2.86E+04	3.38E+04	3.30E+04
Hmtn001768	4-O-(6'-O-D-Xylopyranosyl)-sitosterol	460.15	4.61E+02	C19H27NO12	[M-H]-	Alkaloids	Alkaloids	-	B	1.61E+05	1.90E+05	1.41E+05	9.00E+00	9.00E+00	9.00E+00	9.00E+00	9.00E+00	9.00E+00	9.00E+00	9.00E+00	9.00E+00	9.00E+00	9.00E+00	9.00E+00	2.87E+04	3.27E+04	3.24E+04
Lmmp002795	Pratensein 7-O-glucopyranoside	463.12	4.62E+02	C22H22O11	[M+H]+	Flavonoids	Flavonoid	36191-03-4	A	1.35E+05	1.20E+05	1.31E+05	9.00E+00	9.00E+00	9.00E+00	4.62E+05	5.09E+05	4.42E+05	6.12E+06	6.21E+06	6.37E+06	4.68E+05	6.65E+05	6.02E+05	1.55E+06	1.61E+06	1.60E+06
pmp000579	Diosmetin-7-O-galactoside	463.12	4.62E+02	C22H22O11	[M+H]+	Flavonoids	Flavonoid	-	A	1.38E+07	1.56E+07	1.67E+07	3.30E+06	2.96E+06	3.69E+06	8.36E+06	7.47E+06	7.82E+06	1.17E+07	1.23E+07	1.26E+07	3.26E+06	3.04E+06	2.65E+06	8.92E+06	8.82E+06	8.65E+06
Hmcp002539	Isorhamnetin-3-O-rhamnoside	463.12	4.62E+02	C22H22O11	[M+H]+	Flavonoids	Flavonols	-	B	7.25E+04	7.54E+04	6.90E+04	9.00E+00	9.00E+00	9.00E+00	9.00E+00	9.00E+00	9.00E+00	9.00E+00	9.00E+00	9.00E+00	9.00E+00	9.00E+00	9.00E+00	1.79E+04	1.89E+04	1.59E+04
pmp001309	6-Hydroxykaempferol-7-O-glucoside	465.1	4.64E+02	C21H20O12	[M+H]+	Flavonoids	Flavonols	-	B	2.98E+06	3.11E+06	2.89E+06	2.56E+06	2.34E+06	2.09E+06	3.09E+06	4.25E+06	2.80E+06	2.24E+06	4.69E+06	5.99E+06	9.83E+05	2.50E+06	2.70E+06	2.56E+06	1.75E+06	3.22E+06
mws1329	Quercetin-7-O-Glucoside*	463.09	4.64E+02	C21H20O12	[M-H]-	Flavonoids	Flavonols	491-50-9	B	2.61E+06	1.82E+06	2.32E+06	3.37E+06	2.89E+06	3.58E+06	6.61E+06	5.92E+06	7.33E+06	6.11E+06	5.73E+06	6.33E+06	6.74E+06	6.62E+06	6.98E+06	5.49E+06	5.59E+06	5.43E+06
mws0056	Myricetin-3-O-rhamnoside (Myricitrin)*	463.09	4.64E+02	C21H20O12	[M-H]-	Flavonoids	Flavonols	17912-87-7	B	9.00E+00	9.00E+00	9.00E+00	9.00E+00	9.00E+00	2.17E+06	9.00E+00	9.00E+00	9.00E+00	9.00E+00	9.00E+00	9.00E+00	9.00E+00	9.00E+00	9.00E+00	1.41E+05	1.15E+05	1.24E+05
Hmcn001884	6-Hydroxyluteolin 5-glucoside	463.09	4.64E+02	C21H20O12	[M-H]-	Flavonoids	Flavonoid	-	B	2.52E+04	4.23E+04	2.82E+04	5.12E+04	4.59E+04	5.72E+04	2.00E+05	2.17E+05	1.55E+05	1.25E+05	9.45E+04	7.71E+04	2.56E+05	2.85E+05	2.54E+05	1.29E+05	1.37E+05	1.28E+05
Lmdp003286	Isohyperoside	465.1	4.64E+02	C21H20O12	[M+H]+	Flavonoids	Flavonols	35589-21-0	A	5.31E+06	4.51E+06	5.11E+06	6.93E+06	6.68E+06	8.52E+06	1.36E+07	1.35E+07	1.60E+07	1.67E+07	1.28E+07	1.60E+07	1.69E+07	1.86E+07	1.43E+07	9.09E+06	1.11E+07	8.62E+06
pme1598	Hesperetin 5-O-glucoside	463.12	4.64E+02	C22H24O11	[M-H]-	Flavonoids	Dihydroflavonol	69651-80-5	B	2.56E+06	2.56E+06	2.02E+06	3.34E+06	3.00E+06	4.36E+06	7.70E+06	6.60E+06	7.01E+06	6.33E+06	6.20E+06	6.30E+06	7.38E+06	8.01E+06	6.94E+06	6.15E+06	4.21E+06	4.93E+06
pmb2957	Cyanidin O-syringic acid	465.08	4.67E+02	C24H19O10+	[M-2H]-	Flavonoids	Anthocyanins	-	A	7.03E+04	7.63E+04	6.91E+04	5.72E+04	6.78E+04	7.21E+04	7.93E+04	5.69E+04	8.34E+04	3.80E+04	3.87E+04	4.93E+04	7.05E+04	1.15E+05	5.19E+04	5.43E+04	4.52E+04	5.72E+04
pmn001704	2,3-Dihydroxy 5(6),12(13)diene ursolic acid	469.33	4.70E+02	C30H46O4	[M-H]-	Terpenoids	Triterpene	-	B	1.22E+05	1.30E+05	1.29E+05	7.00E+04	7.35E+04	6.69E+04	2.17E+05	2.03E+05	1.97E+05	1.34E+05	1.47E+05	1.84E+05	2.08E+05	2.26E+05	2.01E+05	1.50E+05	1.51E+05	1.57E+05
pmn001705	3,24-Dihydroxy-17,21-semiacetal-12(13)oleanolic fruit	471.35	4.72E+02	C30H48O4	[M-H]-	Terpenoids	Triterpene	-	A	9.09E+06	9.22E+06	8.79E+06	1.82E+07	1.85E+07	1.75E+07	1.51E+07	1.45E+07	1.46E+07	6.78E+06	7.08E+06	8.47E+06	1.30E+07	1.39E+07	1.33E+07	1.38E+07	1.36E+07	1.38E+07
pmn001706	2-Hydroxyoleanolic acid	471.35	4.72E+02	C30H48O4	[M-H]-	Terpenoids	Triterpene	26707-60-8	A	8.89E+06	9.83E+06	9.32E+06	1.82E+07	1.87E+07	1.82E+07	1.44E+07	1.46E+07	1.48E+07	6.72E+06	7.56E+06	8.03E+06	1.30E+07	1.37E+07	1.29E+07	1.34E+07	1.37E+07	1.40E+07
pmp000266	3β,19α-Dihydroxyolean-12-en-28-oic acid	473.36	4.72E+02	C30H48O4	[M+H]+	Terpenoids	Triterpene	-	B	5.52E+04	6.16E+04	6.50E+04	7.79E+04	7.08E+04	6.25E+04	5.52E+04	5.33E+04	4.87E+04	2.43E+04	2.40E+04	3.00E+04	4.77E+04	4.97E+04	4.84E+04	4.34E+04	5.19E+04	4.99E+04
Hmbn005207	Hederagenin	471.35	4.72E+02	C30H48O4	[M-H]-	Others	Others	465-99-6	B	8.51E+06	8.77E+06	9.53E+06	3.91E+06	3.96E+06	4.51E+06	1.15E+07	1.12E+07	1.10E+07	1.49E+07	1.54E+07	1.64E+07	1.33E+07	1.46E+07	1.52E+07	1.15E+07	1.14E+07	1.13E+07
mws1610	Maslinic acid	471.35	4.72E+02	C30H48O4	[M-H]-	Terpenoids	Triterpene	4373-41-5	A	8.99E+06	1.02E+07	9.52E+06	1.96E+07	1.93E+07	1.90E+07	1.60E+07	1.52E+07	1.56E+07	7.40E+06	7.79E+06	8.96E+06	1.43E+07	1.48E+07	1.38E+07	1.47E+07	1.41E+07	1.41E+07
pmb1912	10-Formyl-THF	474.17	4.73E+02	C20H23N7O7	[M+H]+	Alkaloids	Alkaloids	2800-34-2	B	3.30E+05	3.43E+05	2.88E+05	3.86E+05	3.84E+05	4.50E+05	7.09E+05	7.82E+05	7.07E+05	1.76E+05	1.63E+05	2.30E+05	4.87E+05	4.76E+05	4.43E+05	3.92E+05	4.61E+05	4.01E+05
pmp000583	Diosmetin-7-O-glucuronide	477.1	4.76E+02	C22H20O12	[M+H]+	Flavonoids	Flavonoid	35110-20-4	B	9.00E+00	9.00E+00	9.00E+00	2.17E+04	3.88E+04	3.25E+04	6.08E+04	4.64E+04	3.91E+04	9.00E+00	9.00E+00	9.00E+00	1.40E+04	5.26E+04	2.71E+04	4.18E+04	2.53E+04	2.58E+04
pmp000172	5,2'-Dihydroxy-7,8-dimethoxyflavone glycosides	477.14	4.76E+02	C23H24O11	[M+H]+	Flavonoids	Flavonoid	-	B	3.20E+04	4.28E+04	4.42E+04	6.83E+04	8.36E+04	1.00E+05	1.05E+05	8.64E+04	1.16E+05	3.67E+04	3.39E+04	2.74E+04	7.35E+04	7.68E+04	6.49E+04	5.41E+04	7.03E+04	5.56E+04
Lmmp003783	Quercetin-3-O-glucuronide	479.08	4.78E+02	C21H18O13	[M+H]+	Flavonoids	Flavonols	22688-79-5	B	1.86E+04	1.74E+04	3.09E+04	2.45E+04	1.50E+04	2.26E+04	2.30E+04	1.50E+04	1.84E+04	7.47E+03	5.59E+03	1.38E+04	9.41E+03	1.14E+04	1.25E+04	1.84E+04	1.41E+04	2.43E+04
Hmpp003242	Isorhamnetin-3-O-glucoside	479.11	4.78E+02	C22H22O12	[M+H]+	Flavonoids	Flavonols	-	A	9.00E+00	9.00E+00	9.00E+00	9.03E+05	8.25E+05	7.12E+05	1.19E+06	1.09E+06	1.23E+06	1.17E+06	9.94E+05	9.64E+05	7.85E+05	9.65E+05	7.69E+05	6.10E+05	7.76E+05	7.27E+05
pmn001525	3,5-Di-O-galloylshikimic acid	477.14	4.78E+02	C23H26O11	[M-H]-	Phenolic acids	Phenolic acids	95753-52-9	B	5.16E+04	5.29E+04	6.13E+04	6.32E+04	7.30E+04	8.66E+04	7.91E+04	7.37E+04	9.45E+04	4.32E+04	4.37E+04	3.97E+04	6.73E+04	6.55E+04	6.93E+04	5.52E+04	8.80E+04	6.87E+04
pmb2319	LysoPC 15:0	482.32	4.81E+02	C23H48NO7P	[M+H]+	Lipids	LPC	-	B	2.82E+04	2.59E+04	2.45E+04	1.07E+05	1.16E+05	1.04E+05	6.34E+04	5.40E+04	5.63E+04	5.35E+04	4.87E+04	6.72E+04	1.17E+05	1.26E+05	1.19E+05	7.39E+04	7.54E+04	7.50E+04
pmb3072	3-O-p-coumaroyl shikimic acid O-hexoside	481.14	4.82E+02	C22H26O12	[M-H]-	Phenolic acids	Phenolic acids	-	B	1.20E+05	1.52E+05	1.63E+05	2.18E+05	1.95E+05	2.46E+05	1.55E+05	1.69E+05	1.71E+05	2.29E+05	2.46E+05	1.81E+05	1.53E+05	1.31E+05	1.63E+05	2.12E+05	2.21E+05	1.93E+05
Hmyn007168	LysoPG(16:0)	483.27	4.84E+02	C22H45O9P	[M-H]-	Lipids	Glycerol ester	-	B	4.66E+05	5.29E+05	4.86E+05	2.90E+06	2.99E+06	2.98E+06	1.47E+06	1.43E+06	1.27E+06	4.78E+05	4.86E+05	6.46E+05	6.82E+05	7.54E+05	6.51E+05	1.31E+06	1.26E+06	9.19E+05
pmp000444	27,28-Dicarboxyl ursolic acid	487.34	4.86E+02	C30H46O5	[M+H]+	Terpenoids	Triterpene	-	A	2.25E+05	2.81E+05	2.51E+05	5.05E+04	4.63E+04	4.49E+04	2.88E+04	2.83E+04	3.05E+04	4.78E+03	4.53E+03	1.32E+04	1.30E+04	1.48E+04	1.81E+04	6.49E+04	6.70E+04	6.90E+04
Li512114	Ursolic acid-OCH3	485.36	4.86E+02	C31H50O4	[M-H]-	Terpenoids	Triterpene	-	B	6.42E+05	6.82E+05	7.29E+05	3.70E+05	3.24E+05	3.65E+05	7.23E+05	7.71E+05	6.92E+05	6.44E+05	7.38E+05	8.90E+05	6.48E+05	6.90E+05	6.45E+05	7.25E+05	6.73E+05	6.76E+05
pmn001426	Enscaphic acid	487.34	4.88E+02	C30H48O5	[M-H]-	Terpenoids	Triterpene	53155-25-2	B	8.42E+03	6.38E+03	7.23E+03	6.81E+03	6.99E+03	1.04E+04	9.55E+03	1.11E+04	7.73E+03	9.00E+00	9.00E+00	9.00E+00	1.33E+04	1.16E+04	1.10E+04	6.00E+03	6.13E+03	6.93E+03
Zmhn003565	Kaempferol-3-O-(6''-acetyl)-glucoside	489.1	4.90E+02	C23H22O12	[M-H]-	Flavonoids	Flavonols	-	A	9.23E+04	9.30E+04	8.30E+04	2.15E+05	3.42E+05	3.08E+05	5.98E+05	3.74E+05	5.50E+05	2.70E+05	2.71E+05	3.18E+05	4.19E+05	5.66E+05	5.09E+05	2.67E+05	3.29E+05	1.97E+05
pmb3042	Tricin 5-O-Glucoside	491.12	4.92E+02	C23H24O12	[M-H]-	Flavonoids	Flavonoid	32769-00-9	B	1.10E+05	2.27E+05	7.94E+04	2.22E+05	1.28E+05	1.17E+05	1.73E+05	8.87E+04	3.24E+05	7.60E+04	9.25E+04	9.01E+04	5.32E+04	9.33E+04	8.01E+04	1.36E+05	1.91E+05	1.71E+05
pme0443	Malvidin 3-O-galactoside (Primulin)	493.13	4.93E+02	C23H25O12+	[M]+	Flavonoids	Anthocyanins	30113-37-2	A	1.42E+04	1.78E+04	1.95E+04	3.61E+04	2.68E+04	3.52E+04	3.72E+04	3.34E+04	3.14E+04	5.22E+04	6.67E+04	6.42E+04	1.46E+05	2.27E+05	1.76E+05	5.29E+04	7.31E+04	6.78E+04
pmp001270	LysoPC 16:1	494.32	4.93E+02	C24H48NO7P	[M+H]+	Lipids	LPC	-	B	4.78E+05	5.88E+05	5.17E+05	2.17E+07	2.17E+07	2.19E+07	1.13E+07	1.08E+07	1.02E+07	7.83E+06	7.68E+06	9.16E+06	1.68E+06	2.14E+06	2.02E+06	6.24E+06	5.73E+06	6.44E+06
pmb0855	LysoPC 16:0	496.34	4.95E+02	C24H50NO7P	[M+H]+	Lipids	LPC	17364-16-8	B	1.02E+07	1.17E+07	1.03E+07	1.34E+07	1.43E+07	1.41E+07	2.53E+07	2.64E+07	2.46E+07	1.38E+07	1.26E+07	1.65E+07	3.46E+07	3.83E+07	3.64E+07	1.75E+07	1.93E+07	1.94E+07
pmb3061	5-O-p-Coumaroyl quinic acid O-hexoside	499.15	5.00E+02	C22H28O13	[M-H]-	Phenolic acids	Phenolic acids	-	A	9.79E+03	1.40E+04	1.28E+04	2.65E+04	2.48E+04	2.66E+04	2.16E+04	2.27E+04	2.40E+04	3.25E+04	3.18E+04	3.89E+04	2.42E+04	2.54E+04	2.56E+04	2.45E+04	3.25E+04	2.65E+04
mad2394	Sinapoyl-p-coumaroyltartaric acid	501.1	5.02E+02	C24H22O12	[M-H]-	Phenolic acids	Phenolic acids	-	B	1.42E+05	1.55E+05	1.49E+05	6.67E+05	5.03E+05	6.43E+05	4.15E+05	3.04E+05	3.58E+05	8.62E+04	6.87E+04	1.01E+05	1.61E+05	1.71E+05	1.53E+05	3.09E+05	3.23E+05	3.02E+05
pmb3026	Quercetin-O-acetylhexoside	505.1	5.06E+02	C23H22O13	[M-H]-	Flavonoids	Flavonols	-	B	1.17E+05	1.17E+05	1.02E+05	6.56E+04	1.01E+05	1.04E+05	3.20E+05	1.93E+05	2.12E+05	1.24E+05	9.87E+04	1.67E+05	3.22E+05	4.06E+05	3.18E+05	1.51E+05	1.63E+05	1.52E+05
pmp000013	Eupatilin 3-glucoside	507.15	5.06E+02	C24H26O12	[M+H]+	Flavonoids	Flavonoid	-	B	1.11E+06	1.20E+06	1.05E+06	9.00E+00	9.00E+00	9.00E+00	9.00E+00	9.00E+00	9.00E+00	9.00E+00	9.00E+00	9.00E+00	9.00E+00	9.00E+00	9.00E+00	2.26E+05	2.14E+05	2.78E+05
pmb0565	Syringetin 3-O-hexoside	509.1	5.08E+02	C23H24O13	[M+H]+	Flavonoids	Flavonols	-	B	2.00E+04	1.81E+04	2.21E+04	2.85E+04	4.18E+04	3.40E+04	9.00E+00	9.00E+00	9.00E+00	9.00E+00	9.00E+00	9.00E+00	9.00E+00	2.43E+04	9.00E+00	4.55E+04	4.82E+04	4.12E+04
pmb2406	LysoPC 17:0	510.36	5.09E+02	C25H52NO7P	[M+H]+	Lipids	LPC	50930-23-9	B	3.27E+04	3.34E+04	3.10E+04	5.11E+04	5.54E+04	5.96E+04	9.27E+04	9.12E+04	9.13E+04	6.14E+04	5.61E+04	6.84E+04	1.33E+05	1.46E+05	1.44E+05	6.34E+04	7.31E+04	7.35E+04
Hmqp006235	LysoPC 18:4	516.3	5.15E+02	C21H46N3O9P	[M+H]+	Lipids	LPC	-	B	9.00E+00	9.00E+00	9.00E+00	6.80E+04	6.84E+04	6.70E+04	4.82E+04	4.70E+04	4.36E+04	2.88E+03	2.66E+03	4.51E+03	3.15E+04	4.67E+04	4.11E+04	2.21E+04	2.77E+04	3.56E+04
pmn001384	Isochlorogenic acid C	515.12	5.16E+02	C25H24O12	[M-H]-	Phenolic acids	Phenolic acids	57378-72-0	A	1.10E+07	9.49E+06	9.14E+06	9.82E+06	1.34E+07	1.27E+07	5.87E+06	8.18E+06	7.64E+06	4.25E+06	3.43E+06	4.86E+06	5.71E+06	6.89E+06	5.90E+06	6.93E+06	1.05E+07	5.80E+06
pmf0424	Isochlorogenic acid B	517.13	5.16E+02	C25H24O12	[M+H]+	Phenolic acids	Phenolic acids	14534-61-3	A	7.51E+05	5.54E+05	4.74E+05	7.49E+05	8.67E+05	5.48E+05	6.03E+05	5.63E+05	6.18E+05	3.43E+05	3.77E+05	3.58E+05	4.87E+05	5.72E+05	5.60E+05	6.61E+05	6.60E+05	7.39E+05
pmn001382	Isochlorogenic acid A	515.12	5.16E+02	C25H24O12	[M-H]-	Phenolic acids	Phenolic acids	2450-53-5	A	1.09E+07	1.01E+07	7.96E+06	9.07E+06	1.16E+07	1.13E+07	6.01E+06	8.47E+06	5.67E+06	3.81E+06	3.97E+06	4.25E+06	6.15E+06	6.73E+06	4.64E+06	7.96E+06	8.30E+06	5.04E+06
mws1584	Cynarin	515.12	5.16E+02	C25H24O12	[M-H]-	Phenolic acids	Phenolic acids	30964-13-7	A	4.48E+05	5.31E+05	5.04E+05	6.22E+05	9.63E+05	5.54E+05	2.50E+06	2.29E+06	1.75E+06	2.16E+06	2.09E+06	2.94E+06	3.02E+06	3.92E+06	3.31E+06	1.72E+06	1.67E+06	1.77E+06
pmb0854	LysoPC 18:3	518.32	5.17E+02	C26H48NO7P	[M+H]+	Lipids	LPC	-	B	4.02E+04	4.92E+04	4.15E+04	1.77E+06	1.76E+06	1.81E+06	1.38E+06	1.27E+06	1.23E+06	9.00E+04	1.01E+05	1.18E+05	6.71E+05	7.77E+05	7.42E+05	8.23E+05	8.50E+05	8.56E+05
pmp001273	LysoPC 18:2	520.34	5.19E+02	C26H50NO7P	[M+H]+	Lipids	LPC	-	B	6.73E+03	8.63E+03	6.74E+03	1.39E+05	1.44E+05	1.68E+05	2.31E+05	2.35E+05	2.10E+05	3.97E+04	4.27E+04	5.10E+04	1.80E+05	2.08E+05	2.01E+05	1.17E+05	1.34E+05	1.39E+05
pmn001644	Quercetin-3-O-(2''-acetyl)-β-D-glucuronide	519.08	5.20E+02	C23H20O14	[M-H]-	Flavonoids	Flavonols	-	B	1.45E+04	1.06E+04	2.77E+04	3.91E+04	3.11E+04	3.03E+04	6.52E+04	5.52E+04	3.73E+04	3.39E+04	3.47E+04	4.34E+04	7.43E+04	5.75E+04	6.41E+04	3.47E+04	5.79E+04	3.82E+04
pmb3013	Isorhamnetin-O-acetyl-hexoside	519.11	5.20E+02	C24H24O13	[M-H]-	Flavonoids	Flavonols	-	B	6.20E+04	4.84E+04	5.09E+04	9.16E+03	1.12E+04	1.22E+04	2.24E+04	1.05E+04	1.77E+04	1.46E+04	7.64E+03	5.41E+03	1.90E+04	2.01E+04	1.50E+04	2.55E+04	2.12E+04	2.60E+04
Rfmb25703	Pinoresinol-Hexose	519.19	5.20E+02	C26H32O11	[M-H]-	Lignans and Coumarins	Lignans	-	B	1.77E+05	2.80E+05	2.17E+05	3.27E+05	2.82E+05	3.26E+05	4.40E+05	3.94E+05	6.18E+05	7.25E+05	7.17E+05	9.44E+05	6.42E+05	7.49E+05	7.06E+05	3.27E+05	3.19E+05	3.18E+05
pmp001281	LysoPC 18:1	522.36	5.21E+02	C26H52NO7P	[M+H]+	Lipids	LPC	-	B	2.92E+05	3.18E+05	3.02E+05	2.84E+06	2.86E+06	2.89E+06	6.95E+05	6.60E+05	6.30E+05	1.31E+05	1.31E+05	1.75E+05	1.99E+05	2.15E+05	2.00E+05	9.51E+05	1.04E+06	1.00E+06
pmb3041	Tricin O-saccharic acid	521.09	5.22E+02	C23H22O14	[M-H]-	Flavonoids	Flavonoid	-	B	1.62E+06	1.53E+06	1.95E+06	3.54E+06	2.80E+06	2.77E+06	3.17E+06	3.54E+06	3.05E+06	9.68E+05	1.19E+06	1.09E+06	1.93E+06	1.82E+06	1.79E+06	2.01E+06	1.48E+06	2.54E+06
pmn001710	Rosmarinyl Glucoside	521.13	5.22E+02	C24H26O13	[M-H]-	Phenolic acids	Phenolic acids	-	B	7.74E+04	7.91E+04	1.25E+05	4.20E+05	3.71E+05	3.56E+05	2.63E+05	3.09E+05	3.00E+05	1.11E+05	1.20E+05	1.42E+05	2.28E+05	1.72E+05	2.19E+05	2.72E+05	1.96E+05	2.85E+05
mws0126	LysoPC 18:0	524.37	5.23E+02	C26H54NO7P	[M+H]+	Lipids	LPC	19420-57-6	B	4.47E+06	4.61E+06	4.23E+06	1.28E+06	1.30E+06	1.47E+06	4.00E+06	3.32E+06	2.95E+06	1.20E+06	1.05E+06	1.50E+06	2.18E+06	2.27E+06	2.24E+06	2.10E+06	2.31E+06	2.31E+06
pmn001375	1-Hydroxyterpinin monO-glucoside	535.18	5.36E+02	C26H32O12	[M-H]-	Lignans and Coumarins	Lignans	-	B	2.12E+05	1.57E+05	2.17E+05	4.21E+05	4.75E+05	5.36E+05	6.18E+05	5.43E+05	6.14E+05	8.90E+04	1.13E+05	7.97E+04	3.57E+05	3.08E+05	3.89E+05	4.27E+05	3.08E+05	3.56E+05
pmp000713	6'-O-D-Glucosylloganic acid	556.21	5.38E+02	C22H34O15	[M+NH4]+	Terpenoids	Sesquiterpenoids	-	A	5.82E+05	5.65E+05	6.40E+05	1.04E+05	1.17E+05	1.12E+05	7.63E+05	8.84E+05	8.85E+05	1.11E+06	1.33E+06	1.51E+06	1.52E+06	1.54E+06	1.11E+06	9.71E+05	9.97E+05	1.15E+06
Hmln002189	Quercetin-3-O-(6''-O-malonyl)-galactoside	549.09	5.50E+02	C24H22O15	[M-H]-	Flavonoids	Flavonols	-	A	3.81E+05	3.65E+05	3.86E+05	3.38E+05	3.15E+05	4.24E+05	7.99E+05	7.84E+05	7.55E+05	4.44E+05	4.67E+05	4.98E+05	1.03E+06	1.27E+06	1.04E+06	5.63E+05	5.04E+05	5.53E+05
pmp000589	Quercetin-7-O-(6'-O-malonyl)-β-D-glucoside	551.1	5.50E+02	C24H22O15	[M+H]+	Flavonoids	Flavonols	-	B	4.07E+05	3.99E+05	4.42E+05	5.58E+05	9.17E+05	1.59E+06	2.57E+06	2.53E+06	2.31E+06	1.03E+06	1.19E+06	1.07E+06	2.33E+06	2.62E+06	2.63E+06	9.98E+05	1.28E+06	1.14E+06
mws1138	Betanin	551.15	5.50E+02	C24H26N2O13	[M+H]+	Alkaloids	Alkaloids	7659-95-2	B	4.27E+05	4.06E+05	4.39E+05	8.90E+05	1.11E+06	1.36E+06	2.22E+06	2.15E+06	2.58E+06	1.17E+06	1.18E+06	1.30E+06	3.43E+06	3.11E+06	2.50E+06	1.16E+06	1.14E+06	1.36E+06
Zmhn001414	Resveratrol-O-diglucoside	551.18	5.52E+02	C26H32O13	[M-H]-	Others	Stilbene	-	B	5.93E+05	6.17E+05	4.53E+05	9.95E+04	9.24E+04	8.18E+04	1.21E+05	1.93E+05	1.09E+05	1.26E+05	1.28E+05	1.61E+05	9.40E+04	9.79E+04	8.74E+04	2.28E+05	1.36E+05	2.25E+05
Cmsn002667	7-Dehydrologanin	555.18	5.56E+02	C25H31O14	[M-H]-	Terpenoids	Terpene	-	A	3.31E+04	3.08E+04	3.18E+04	4.08E+04	4.53E+04	4.66E+04	4.05E+04	3.71E+04	3.42E+04	1.14E+04	1.12E+04	1.27E+04	2.27E+04	2.38E+04	2.62E+04	3.36E+04	3.84E+04	4.19E+04
pmb2922	Uridine 5'-diphospho-D-glucose	565.05	5.66E+02	C15H24N2O17P2	[M-H]-	Nucleotides and derivatives	Nucleotides and derivatives	133-89-1	A	3.90E+05	5.18E+05	4.64E+05	9.41E+05	8.14E+05	1.06E+06	6.60E+05	8.34E+05	8.55E+05	4.52E+05	5.78E+05	6.13E+05	4.04E+05	3.45E+05	3.94E+05	6.41E+05	6.22E+05	6.10E+05
pmb0837	Procyanidin A3	577.13	5.76E+02	C30H24O12	[M+H]+	Tannins	Proanthocyanidins	86631-39-2	A	9.00E+00	9.00E+00	9.00E+00	1.67E+05	1.52E+05	1.33E+05	1.60E+05	1.99E+05	1.96E+05	3.88E+04	4.64E+04	3.61E+04	9.82E+04	8.84E+04	9.73E+04	1.08E+05	1.10E+05	1.36E+05
pme0431	Procyanidin A1	577.13	5.76E+02	C30H24O12	[M+H]+	Tannins	Proanthocyanidins	103883-03-0	B	4.77E+04	2.10E+04	1.68E+04	7.41E+04	6.80E+04	9.67E+04	1.09E+04	2.37E+04	1.79E+04	2.23E+04	2.17E+04	1.92E+04	9.00E+00	9.00E+00	9.00E+00	2.09E+04	5.00E+04	4.92E+04
pme0434	Procyanidin B2	577.14	5.78E+02	C30H26O12	[M-H]-	Tannins	Proanthocyanidins	29106-49-8	B	4.04E+04	1.37E+04	2.39E+04	1.40E+06	1.42E+06	1.66E+06	1.17E+06	1.43E+06	1.36E+06	1.18E+05	2.50E+05	2.49E+05	8.68E+05	1.05E+06	8.03E+05	6.27E+05	7.49E+05	8.75E+05
pmn001667	Procyanidin B4	577.14	5.78E+02	C30H26O12	[M-H]-	Tannins	Proanthocyanidins	29106-51-2	B	1.81E+04	1.33E+04	6.09E+03	1.39E+05	1.24E+05	1.17E+05	1.03E+05	9.96E+04	9.70E+04	3.54E+04	2.60E+04	3.16E+04	6.87E+04	8.40E+04	6.28E+04	5.76E+04	6.06E+04	6.06E+04
mws0836	Procyanidin B1	577.14	5.78E+02	C30H26O12	[M-H]-	Tannins	Proanthocyanidins	20315-25-7	A	2.82E+05	2.10E+05	2.60E+05	8.26E+06	7.81E+06	8.27E+06	5.58E+06	4.74E+06	7.30E+06	8.25E+05	7.12E+05	7.06E+05	1.95E+06	3.22E+06	2.56E+06	2.86E+06	3.21E+06	2.81E+06
pmp000274	Procyanidin B3	579.15	5.78E+02	C30H26O12	[M+H]+	Tannins	Proanthocyanidins	23567-23-9	B	1.64E+04	8.88E+03	1.24E+04	3.52E+05	5.05E+05	4.18E+05	3.11E+05	4.19E+05	3.62E+05	1.07E+05	2.05E+05	1.59E+05	3.75E+05	4.32E+05	3.54E+05	2.29E+05	3.29E+05	2.35E+05
pme0368	Apigenin 7-rutinoside(Isorhoifolin)	579.17	5.78E+02	C27H30O14	[M+H]+	Flavonoids	Flavonoid	552-57-8	A	4.08E+06	4.59E+06	5.11E+06	2.51E+06	2.52E+06	2.91E+06	3.83E+06	3.59E+06	2.91E+06	2.57E+06	1.49E+06	2.41E+06	1.31E+06	2.12E+06	1.90E+06	2.48E+06	3.11E+06	3.09E+06
Lmqn001932	Syringaresinol-4'-O-β-D-monO-glucoside	579.21	5.80E+02	C28H36O13	[M-H]-	Lignans and Coumarins	Lignans	137038-13-2	B	2.45E+05	2.90E+05	3.14E+05	3.95E+05	5.21E+05	4.12E+05	7.63E+05	5.13E+05	6.47E+05	5.08E+05	5.52E+05	5.27E+05	4.52E+05	4.80E+05	5.27E+05	3.34E+05	4.14E+05	4.48E+05
Rfmb26203	Syringaresinol-Hex	579.21	5.80E+02	C28H36O13	[M-H]-	Lignans and Coumarins	Lignans	-	B	1.60E+05	1.60E+05	1.79E+05	1.28E+05	1.35E+05	1.50E+05	2.25E+05	2.52E+05	2.10E+05	1.07E+05	1.41E+05	1.34E+05	1.71E+05	2.22E+05	1.69E+05	1.78E+05	1.40E+05	1.67E+05
Lmyp004407	Kaempferol-3-O-(2''-trans-p-Coumaroyl)-β-D-galactopyranoside	595.14	5.94E+02	C30H26O13	[M+H]+	Flavonoids	Flavonols	-	B	3.24E+04	4.24E+04	3.54E+04	9.00E+00	9.00E+00	2.18E+05	6.42E+03	9.00E+00	9.00E+00	9.00E+00	9.00E+00	9.00E+00	9.00E+00	9.00E+00	9.00E+00	2.68E+04	2.41E+04	2.63E+04
pmb2586	Gallocatechin-catechin	593.13	5.94E+02	C30H26O13	[M-H]-	Flavonoids	Flavanols	-	B	8.63E+04	8.21E+04	9.33E+04	1.41E+04	1.42E+04	1.20E+04	6.26E+04	6.46E+04	6.54E+04	6.58E+04	5.39E+04	6.56E+04	2.02E+04	2.52E+04	2.98E+04	6.09E+04	6.71E+04	6.06E+04
pmp000593	Luteolin-7-O-rutinoside	595.17	5.94E+02	C27H30O15	[M+H]+	Flavonoids	Flavonoid	3563-98-2	A	8.86E+06	8.56E+06	9.84E+06	9.75E+05	9.13E+05	9.43E+05	4.26E+06	5.80E+06	3.88E+06	8.19E+06	8.68E+06	7.27E+06	1.72E+06	2.01E+06	2.02E+06	5.29E+06	3.90E+06	5.60E+06
mws1073	Apigenin 6,8-C-diglucoside	595.17	5.94E+02	C27H30O15	[M+H]+	Flavonoids	Flavonoid	23666-13-9	A	1.01E+05	1.22E+05	1.11E+05	3.42E+04	1.85E+04	1.65E+05	6.23E+04	5.04E+04	6.63E+04	5.46E+04	4.97E+04	4.86E+04	2.01E+04	2.11E+04	2.08E+04	7.12E+04	6.72E+04	5.68E+04
pme1605	Kaempferol-3-O-robinobioside(Biorobin)	593.15	5.94E+02	C27H30O15	[M-H]-	Flavonoids	Flavonols	17297-56-2	A	1.01E+07	9.42E+06	1.21E+07	1.43E+06	1.49E+06	1.33E+06	7.64E+06	7.07E+06	6.73E+06	7.74E+06	7.84E+06	6.69E+06	2.29E+06	2.12E+06	2.22E+06	6.56E+06	6.97E+06	6.59E+06
pme0369	Kaempferol-3-O-rutinoside(Nicotiflorin)*	593.15	5.94E+02	C27H30O15	[M-H]-	Flavonoids	Flavonols	17650-84-9	A	9.10E+06	1.00E+07	1.09E+07	1.45E+06	1.45E+06	1.38E+06	6.70E+06	6.99E+06	6.39E+06	8.13E+06	6.62E+06	6.83E+06	2.15E+06	2.13E+06	1.92E+06	5.82E+06	7.08E+06	6.56E+06
Lmbp003230	Kaempferol-3-O-neohesperidoside	595.17	5.94E+02	C27H30O15	[M+H]+	Flavonoids	Flavonols	32602-81-6	A	4.63E+06	4.89E+06	5.45E+06	5.19E+06	5.14E+06	6.26E+06	1.67E+07	1.50E+07	1.62E+07	2.61E+07	2.52E+07	2.68E+07	6.14E+06	7.36E+06	7.27E+06	1.21E+07	1.32E+07	1.25E+07
pmp001079	Lonicerin	595.17	5.94E+02	C27H30O15	[M+H]+	Flavonoids	Flavonoid	20633-84-5	A	8.38E+06	7.76E+06	6.88E+06	9.67E+05	7.24E+05	9.25E+05	4.47E+06	4.65E+06	3.46E+06	7.07E+06	6.90E+06	6.82E+06	1.36E+06	1.05E+06	1.69E+06	5.05E+06	3.80E+06	5.42E+06
GQ512005	Kaempferol-3-O-glucoside-7-O-rhamnoside*	595.17	5.94E+02	C27H30O15	[M+H]+	Flavonoids	Flavonols	-	A	8.76E+06	8.14E+06	8.44E+06	9.56E+05	9.50E+05	8.50E+05	4.19E+06	4.99E+06	4.83E+06	9.27E+06	7.45E+06	7.89E+06	1.47E+06	2.24E+06	1.86E+06	4.38E+06	5.65E+06	4.18E+06
pmp001080	Neodiosmin (Diosmetin-7-O-Neohesperidoside)	609.18	6.08E+02	C28H32O15	[M+H]+	Flavonoids	Flavonoid	38665-01-9	A	5.20E+04	7.02E+04	6.25E+04	2.37E+05	2.40E+05	2.39E+05	5.75E+05	4.79E+05	5.11E+05	1.17E+06	9.83E+05	1.10E+06	1.64E+05	1.99E+05	1.73E+05	3.47E+05	4.40E+05	4.16E+05
mws1661	Diosmin	609.18	6.08E+02	C28H32O15	[M+H]+	Flavonoids	Flavonoid	520-27-4	A	1.25E+05	1.31E+05	1.46E+05	6.01E+05	5.84E+05	6.12E+05	1.53E+06	1.27E+06	1.34E+06	3.06E+06	2.58E+06	2.17E+06	4.37E+05	4.82E+05	4.37E+05	9.49E+05	1.02E+06	8.54E+05
pmb3002	Chrysoeriol-7-O-rutinoside	607.17	6.08E+02	C28H32O15	[M-H]-	Flavonoids	Flavonoid	-	A	9.00E+00	9.00E+00	9.00E+00	9.00E+00	9.00E+00	9.00E+00	9.00E+00	9.00E+00	9.00E+00	2.68E+05	2.03E+05	2.18E+05	9.00E+00	9.00E+00	9.00E+00	3.63E+04	3.40E+04	4.09E+04
Lmyp004052	Quercetin-3-O-(6''-trans-p-Coumaroyl)-β-D-galactopyranoside	611.14	6.10E+02	C30H26O14	[M+H]+	Flavonoids	Flavonols	-	B	8.82E+04	8.47E+04	9.47E+04	9.00E+00	9.00E+00	9.00E+00	3.73E+05	3.46E+05	3.56E+05	6.73E+06	6.15E+06	6.32E+06	5.47E+05	7.00E+05	5.70E+05	1.86E+06	2.13E+06	2.04E+06
Hmmp002336	Quercetin-O-feruloyl-Pentoside	611.16	6.10E+02	C30H26O14	[M+H]+	Flavonoids	Flavonols	-	B	1.33E+07	1.39E+07	1.40E+07	6.83E+06	7.00E+06	7.47E+06	1.13E+07	1.40E+07	1.30E+07	1.86E+07	2.05E+07	1.94E+07	1.02E+07	1.18E+07	1.15E+07	1.24E+07	1.32E+07	1.36E+07
mws0059	Quercetin-3-O-rutinoside (Rutin)*	609.15	6.10E+02	C27H30O16	[M-H]-	Flavonoids	Flavonols	153-18-4	A	7.54E+06	7.69E+06	6.71E+06	4.60E+06	3.48E+06	5.71E+06	9.55E+06	7.09E+06	7.45E+06	8.66E+06	6.71E+06	8.52E+06	5.43E+06	5.61E+06	6.27E+06	7.13E+06	6.63E+06	7.12E+06
pmn001583	Quercetin-3-O-robinobioside*	609.15	6.10E+02	C27H30O16	[M-H]-	Flavonoids	Flavonols	52525-35-6	A	1.09E+07	1.08E+07	9.41E+06	6.10E+06	5.40E+06	7.40E+06	1.04E+07	9.35E+06	1.05E+07	8.04E+06	1.10E+07	1.15E+07	6.41E+06	7.36E+06	7.67E+06	9.34E+06	7.21E+06	7.94E+06
Zmxp003107	Luteolin-di-O-glucoside	611.15	6.10E+02	C27H30O16	[M+H]+	Flavonoids	Flavonoid	-	A	9.00E+00	9.00E+00	9.00E+00	1.31E+05	1.04E+05	9.00E+00	4.32E+05	3.39E+05	2.57E+05	3.35E+05	2.20E+05	2.08E+05	9.00E+00	9.00E+00	9.00E+00	3.17E+05	2.91E+05	2.72E+05
Lmbp002336	Quercetin-3-O-(2-O-α-L-rhamnopyranosyl)-β-D-galactopyranoside	611.16	6.10E+02	C27H30O16	[M+H]+	Flavonoids	Flavonols	-	B	5.88E+04	6.99E+04	9.68E+04	9.00E+00	9.00E+00	9.00E+00	1.75E+04	2.01E+04	1.77E+04	2.87E+04	7.69E+03	1.84E+04	2.78E+04	1.88E+04	9.00E+00	3.03E+04	3.41E+04	1.89E+04
Li512117	Quercetin-3-O-neohesperidoside	611.16	6.10E+02	C27H30O16	[M+H]+	Flavonoids	Flavonols	117611-67-3	B	6.52E+05	4.59E+05	5.42E+05	2.38E+05	2.65E+05	2.99E+05	4.58E+05	4.16E+05	5.97E+05	8.68E+05	7.81E+05	7.70E+05	5.00E+05	3.94E+05	5.32E+05	5.26E+05	4.84E+05	5.80E+05
mws0036	Hesperidin	609.18	6.10E+02	C28H34O15	[M-H]-	Flavonoids	Dihydroflavone	520-26-3	B	2.16E+06	2.18E+06	2.06E+06	1.15E+06	1.29E+06	1.57E+06	2.28E+06	2.30E+06	1.81E+06	1.99E+06	1.69E+06	1.72E+06	1.72E+06	1.34E+06	1.55E+06	1.79E+06	1.69E+06	1.68E+06
mws4134	Oxidized Glutathione	611.14	6.12E+02	C20H32N6O12S2	[M-H]-	Amino acids and derivatives	Amino acids and derivatives	121-24-4	B	1.39E+04	1.39E+04	1.81E+04	1.18E+04	1.33E+04	1.58E+04	2.38E+04	2.00E+04	2.24E+04	1.10E+04	1.05E+04	1.53E+04	5.55E+04	6.82E+04	6.86E+04	2.70E+04	3.45E+04	2.71E+04
pmn001506	Oleanolic acid 2-O-β-D-glucopyranoside	617.41	6.18E+02	C36H58O8	[M-H]-	Terpenoids	Triterpene Saponin	14162-53-9	B	1.26E+04	1.12E+04	1.38E+04	3.38E+03	3.35E+03	3.28E+03	3.70E+03	4.16E+03	3.82E+03	2.90E+03	3.34E+03	7.22E+03	8.79E+03	7.71E+03	8.46E+03	7.61E+03	6.79E+03	1.44E+04
Rfmb26201	Syringaresinol-aceGlu	621.22	6.22E+02	C30H38O14	[M-H]-	Lignans and Coumarins	Lignans	-	B	8.79E+03	1.53E+04	1.66E+04	1.43E+04	2.32E+04	2.83E+04	2.65E+04	2.39E+04	2.84E+04	2.55E+03	2.90E+03	5.91E+03	1.40E+04	1.83E+04	2.13E+04	1.57E+04	1.67E+04	1.32E+04
Zmxp002867	Chrysoeriol-di-O-glucoside	625.17	6.24E+02	C28H32O16	[M+H]+	Flavonoids	Flavonoid	-	B	9.00E+00	9.00E+00	9.00E+00	2.23E+05	2.66E+05	2.05E+05	1.35E+06	1.52E+06	8.21E+05	5.14E+05	4.85E+05	2.80E+05	1.32E+06	1.04E+06	1.22E+06	8.70E+05	8.53E+05	8.25E+05
GQ512002	Isorhamnetin-3-O-rutinoside (Narcissin)	623.16	6.24E+02	C28H32O16	[M-H]-	Flavonoids	Flavonols	604-80-8	B	2.25E+06	2.63E+06	2.70E+06	2.47E+05	2.66E+05	2.68E+05	3.12E+05	3.78E+05	4.28E+05	6.30E+05	4.41E+05	5.35E+05	3.81E+05	3.36E+05	3.68E+05	1.12E+06	9.31E+05	1.07E+06
pmp001310	6-Hydroxykaempferol-3,6-O-Diglucoside	627.16	6.26E+02	C27H30O17	[M+H]+	Flavonoids	Flavonols	-	B	3.01E+04	3.16E+04	3.19E+04	6.07E+04	3.70E+04	4.36E+04	2.65E+05	4.16E+05	3.19E+05	2.79E+05	2.24E+05	2.58E+05	5.96E+05	6.27E+05	5.13E+05	2.34E+05	2.87E+05	2.88E+05
pmb0530	Nicotinic acid adenine dinucleotide	664.12	6.63E+02	C21H27N7O14P2	[M+H]+	Nucleotides and derivatives	Nucleotides and derivatives	53-84-9	B	7.64E+04	7.68E+04	9.85E+04	2.94E+05	2.75E+05	2.82E+05	1.94E+05	2.11E+05	2.21E+05	1.22E+05	1.39E+05	1.96E+05	2.21E+05	3.45E+05	2.65E+05	2.25E+05	1.93E+05	3.24E+05
Hmqp003184	Luteolin-O-Malonyl-O-Hexoside-O-Pentoside	667.14	6.66E+02	C29H30O18	[M+H]+	Flavonoids	Flavonoid	-	B	1.31E+04	8.69E+03	1.26E+04	9.19E+03	9.00E+00	1.22E+04	1.20E+05	7.72E+04	8.54E+04	2.48E+05	1.59E+05	2.97E+05	3.19E+05	4.13E+05	2.93E+05	6.05E+04	6.57E+04	6.16E+04
Lmmn004145	3-O-(2-O-Acetyl-β-D-glucopyranosyl) oleanolic acid	675.41	6.79E+02	C38H60O10	[M-H]-	Terpenoids	Triterpene	-	B	1.95E+06	1.41E+06	2.09E+06	1.32E+07	1.10E+07	1.30E+07	1.23E+07	1.24E+07	1.14E+07	1.53E+06	1.62E+06	2.29E+06	4.20E+06	4.79E+06	4.12E+06	6.10E+06	7.80E+06	7.46E+06
pmn001370	Pinoresinol diglucoside	681.24	6.82E+02	C32H42O16	[M-H]-	Lignans and Coumarins	Lignans	63902-38-5	B	3.18E+05	2.50E+05	2.27E+05	9.69E+04	1.31E+05	1.36E+05	1.92E+05	2.29E+05	1.98E+05	8.72E+04	8.26E+04	8.95E+04	1.42E+05	2.09E+05	1.95E+05	2.67E+05	1.73E+05	2.37E+05
Lmmp002440	Quercetin-glucoside-malonyl-glucoside	713.15	7.12E+02	C30H32O20	[M+H]+	Flavonoids	Flavonols	-	A	1.93E+04	1.40E+04	2.34E+04	1.21E+04	2.40E+04	1.47E+04	1.77E+04	1.77E+04	2.12E+04	1.58E+04	1.33E+04	1.84E+04	2.46E+04	1.50E+04	1.41E+04	2.61E+04	1.30E+04	1.68E+04
pmb2991	Apigenin O-hexosyl-O-rutinoside	739.21	7.40E+02	C33H40O19	[M-H]-	Flavonoids	Flavonoid	-	B	2.23E+03	4.51E+03	2.78E+03	1.88E+04	1.13E+04	1.68E+04	2.32E+04	2.01E+04	2.07E+04	8.19E+03	8.85E+03	8.43E+03	1.62E+04	1.54E+04	1.12E+04	1.30E+04	1.56E+04	1.67E+04
Hmqp002870	Luteolin-O-Hexoside-O-Hexoside-O-Pentoside	743.2	7.42E+02	C32H38O20	[M+H]+	Flavonoids	Flavonoid	-	A	3.30E+04	2.53E+04	3.62E+04	1.23E+04	8.03E+03	1.14E+04	3.56E+04	2.64E+04	3.15E+04	1.87E+04	1.29E+04	2.04E+04	2.81E+04	1.22E+04	1.47E+04	2.01E+04	1.71E+04	2.81E+04
Hmcp001757	Quercetin-O-rhamnoside-O-Hexoside-O-rhamnoside	757.22	7.56E+02	C33H40O20	[M+H]+	Flavonoids	Flavonols	-	B	9.00E+00	9.00E+00	9.00E+00	9.00E+00	9.00E+00	9.00E+00	2.03E+04	2.83E+04	3.09E+04	2.19E+05	1.58E+05	1.15E+05	4.17E+04	5.08E+04	2.74E+04	3.43E+04	3.56E+04	3.47E+04
pmn001505	Oleanolic acid-3-O-β-D-pyran xylose(1�?)-β-D-pyran glucuronide	763.43	7.64E+02	C41H64O13	[M-H]-	Terpenoids	Triterpene Saponin	-	B	9.00E+00	9.00E+00	9.00E+00	7.07E+04	8.05E+04	8.30E+04	7.89E+04	8.11E+04	7.43E+04	1.05E+04	1.17E+04	1.93E+04	2.52E+04	3.20E+04	2.61E+04	4.91E+04	5.32E+04	5.10E+04
pmb0672	6-C-Hexosyl-apigenin O-feruloylhexoside	771.21	7.70E+02	C37H38O18	[M+H]+	Flavonoids	Flavonoid carbonoside	-	B	9.00E+00	9.00E+00	9.00E+00	9.00E+00	9.00E+00	9.00E+00	1.12E+05	1.18E+05	9.96E+04	7.39E+06	6.63E+06	5.57E+06	2.88E+05	2.31E+05	2.40E+05	6.85E+05	7.25E+05	7.57E+05
pmb0592	Chrysoeriol-O-hexosyl-O-rutinoside	771.23	7.70E+02	C34H42O20	[M+H]+	Flavonoids	Flavonoid	-	B	9.00E+00	9.00E+00	9.00E+00	9.00E+00	9.00E+00	9.00E+00	9.00E+00	6.48E+04	8.08E+04	4.42E+06	9.00E+00	2.68E+06	1.08E+05	7.96E+04	1.27E+05	3.99E+05	3.45E+05	3.57E+05
GQ512001	Quercetin-O-rutinoside-hexose	771.2	7.72E+02	C33H40O21	[M-H]-	Flavonoids	Flavonols	-	B	8.37E+04	9.23E+04	8.18E+04	4.58E+03	9.20E+03	7.17E+03	1.34E+04	1.39E+04	1.35E+04	2.29E+04	1.94E+04	2.42E+04	2.23E+04	1.24E+04	1.65E+04	1.58E+04	2.96E+04	1.91E+04
Lmmp002334	Quercetin-glucoside-glucoside-rhamnoside	773.21	7.72E+02	C33H40O21	[M+H]+	Flavonoids	Flavonols	-	A	2.64E+05	2.69E+05	2.96E+05	2.18E+04	4.98E+04	5.61E+04	1.03E+05	6.99E+04	1.09E+05	1.36E+05	1.09E+05	1.17E+05	8.36E+04	1.11E+05	1.10E+05	1.14E+05	1.30E+05	1.30E+05
CWJP001501	Cyanidin-3-O-caffeoylsophoroside	773.22	7.73E+02	C33H41O21	[M+H]+	Flavonoids	Anthocyanins	-	B	5.35E+04	4.81E+04	4.49E+04	4.54E+03	9.16E+03	9.30E+03	8.59E+03	1.31E+04	2.15E+04	1.96E+04	1.81E+04	9.81E+03	2.21E+04	1.28E+04	2.05E+04	2.25E+04	2.18E+04	1.34E+04
Hmmp006067	Oleanolic acid-O-Hexoside-O-Hexoside	798.5	7.80E+02	C42H68O13	[M+NH4]+	Terpenoids	Triterpene Saponin	-	B	9.00E+00	9.00E+00	9.00E+00	9.00E+00	9.00E+00	9.00E+00	6.99E+03	9.00E+00	9.00E+00	7.62E+03	8.93E+03	1.07E+04	1.27E+04	1.81E+04	1.65E+04	6.83E+03	5.32E+03	6.50E+03
pme2746	Flavin adenine dinucleotide(FAD)	784.15	7.85E+02	C27H33N9O15P2	[M-H]-	Nucleotides and derivatives	Nucleotides and derivatives	146-14-5	B	1.19E+05	1.30E+05	1.34E+05	2.47E+05	2.61E+05	2.41E+05	2.01E+05	2.00E+05	1.78E+05	1.20E+05	8.87E+04	1.07E+05	1.86E+05	1.91E+05	2.11E+05	1.38E+05	1.45E+05	1.84E+05
VCmjn08700	bourneioside A	795.45	7.96E+02	C42H68O14	[M+H]-	Terpenoids	Triterpene Saponin	-	A	5.82E+03	5.49E+03	5.85E+03	1.80E+04	1.99E+04	1.96E+04	1.31E+04	1.23E+04	1.27E+04	3.32E+03	3.54E+03	5.98E+03	1.12E+04	1.26E+04	9.20E+03	7.73E+03	1.11E+04	5.63E+03
pmp000280	Procyanidin C2	867.21	8.66E+02	C45H38O18	[M+H]+	Tannins	Proanthocyanidins	37064-31-6	B	2.38E+04	1.86E+04	1.83E+04	5.54E+05	3.67E+05	3.32E+05	4.48E+05	4.49E+05	5.41E+05	1.20E+05	1.41E+05	1.17E+05	3.66E+05	4.98E+05	3.28E+05	3.82E+05	3.96E+05	4.13E+05
pmn001646	Procyanidin C1	865.2	8.66E+02	C45H38O18	[M-H]-	Tannins	Proanthocyanidins	37064-30-5	B	1.36E+04	1.24E+04	1.48E+04	3.14E+05	1.80E+05	1.75E+05	2.25E+05	2.59E+05	2.40E+05	5.69E+04	5.54E+04	6.60E+04	1.78E+05	2.36E+05	1.30E+05	1.73E+05	2.12E+05	1.68E+05
