# Supplementary material for: Accumulation Pattern of Flavonoids during Fruit Development of Lonicera maackii Determined by Metabolomics
Source: Molecules. 2021 Nov 16;26(22):6913. doi: 10.3390/molecules26226913 (PMC8624894; doi:10.3390/molecules26226913)
Supplement: Supplementary file 1 [file molecules-26-06913-s001.zip › supplementary materials/table S10.xls]

## Sheet: Sheet 1
83 common DAMs	16 common DAFs
Cytosine	Butin
Histamine	Catechin
L-Asparagine Anhydrous	Di-O-methylquercetin
L-AsparticAcid	Naringenin-7-O-glucoside
Tyrosol	Naringenin-O-glucoside
O-Phosphorylethanolamine	Kaempferol-7-O-glucosdie*
4-Guanidinobutyric acid	Kaempferol-3-O-glucoside (Astragalin)
(Rs)-Mevalonic acid	Cyanidin 3-O-glucoside (Kuromanin)
Guanine	Procyanidin B4
Oxalic acid	Luteolin-7-O-rutinoside
Pyridoxine	Lonicerin
1-Methylhistidine	Kaempferol-3-O-glucoside-7-O-rhamnoside*
3-N-Methyl-L-histidine	Neodiosmin (Diosmetin-7-O-Neohesperidoside)
N-Glycyl-L-leucine	Quercetin-O-feruloyl-Pentoside
6-Hydroxy-7-methoxycoumarin	Quercetin-3-O-neohesperidoside
Kinic acid	Chrysoeriol-di-O-glucoside
L-Methionine methyl ester
Alanylleucine
12-Hydroxydodecanoic acid
Fraxidin
Glycylphenylalanine
Loganetin
Dodecanedioic aicd
DL-Alanyl-DL-phenylalanine
Thymidine
Cytidine
Uridine
Deoxyguanosine
Butin
伪-Linolenic Acid
Asp-phe
Guanosine
10,16-Dihydroxy-palmitic acid
Catechin
9-HOTrE
Glucosyloxybenzoic acid
Feruloylmalic acid
2-(Dimethylamino)guanosine
N-Oleoylethanolamine
Di-O-methylquercetin
1-Methoxyphaseollin
Chlorogenic acid
Sweroside
Pinoresinol
Logamic acid
Loganin
Secoxyloganin
Naringenin-7-O-glucoside
Naringenin-O-glucoside
Kaempferol-7-O-glucosdie*
Kaempferol-3-O-glucoside (Astragalin)
Cyanidin 3-O-glucoside (Kuromanin)
LysoPE 16:0
Pratensein 7-O-glucopyranoside
Diosmetin-7-O-galactoside
3,24-Dihydroxy-17,21-semiacetal-12(13)oleanolic fruit
2-Hydroxyoleanolic acid
Maslinic acid
LysoPC 16:1
LysoPC 16:0
5-O-p-Coumaroyl quinic acid O-hexoside
Sinapoyl-p-coumaroyltartaric acid
LysoPC 17:0
LysoPC 18:4
LysoPC 18:3
LysoPC 18:2
LysoPC 18:1
Rosmarinyl Glucoside
LysoPC 18:0
Betanin
Procyanidin B4
Luteolin-7-O-rutinoside
Lonicerin
Kaempferol-3-O-glucoside-7-O-rhamnoside*
Neodiosmin (Diosmetin-7-O-Neohesperidoside)
Diosmin
Quercetin-3-O-(6''-trans-p-Coumaroyl)-尾-D-galactopyranoside
Quercetin-O-feruloyl-Pentoside
Quercetin-3-O-neohesperidoside
Chrysoeriol-di-O-glucoside
Pinoresinol diglucoside
Flavin adenine dinucleotide(FAD)
bourneioside A
