# Supplementary material for: Accumulation Pattern of Flavonoids during Fruit Development of Lonicera maackii Determined by Metabolomics
Source: Molecules. 2021 Nov 16;26(22):6913. doi: 10.3390/molecules26226913 (PMC8624894; doi:10.3390/molecules26226913)
Supplement: Supplementary file 1 [file molecules-26-06913-s001.zip › supplementary materials/table S2.xls]

classification	Number	IDs
Carboxylic acids and derivatives	32	mws0890;pme0006;mws0376;mws0256;mws0191;mws0470;mws0192;mws0230;mws0813;mws0345;Rfmb319;mws0216;mws0227;pme0295;mws0567;pme0193;pme0026;pme0014;pme1210;mws0254;pmf0608;pmp001213;pme0181;mws0279;mws0260;pme0008;pme0122;mws0281;mws0221;pme2890;mws1038;mws4134
Organooxygen compounds	15	mws0628;mws1499;mws0438;pme0513;mws0154;pme0516;mws4170;pme2237;mws0214;mws0863;mws1090;mws1333;mws1080;mws0178;mws2523
Fatty Acyls	13	mws0425;mws0208;pme1261;mws0119;mws0361;pmn001578;mws0367;mws1489;pmb2787;Rfmb091;Rfmb090;pmn001610;pmn001606
Benzene and substituted derivatives	8	mws0491;pme0241;mws1336;mws0749;mws0596;mws0183;pmn001575;pme0281
Flavonoids	8	pmp000571;pme0376;mws0914;mws0064;mws0054;pme0460;mws0463;pmp001079
Organonitrogen compounds	7	pmb0484;pme2433;pme2122;pmb0501;mws0017;mws0018;YC512119
Purine nucleosides	6	mws0103;pme3961;pme1184;pme0230;pme1178;mws0668
Indoles and derivatives	5	pmb1096;mws0005;pme2024;mws0282;mws0677
Imidazopyrimidines	4	pme0040;pme0033;pme1109;pme0256
Purine nucleotides	4	pme3184;mws0609;pmb0981;pmb0998
Pyridines and derivatives	4	mws0133;pme0490;pme1383;pme2596
Pyrimidine nucleosides	3	pme0264;pme3732;mws0248
Cinnamic acids and derivatives	2	mws2212;pmp001214
Diazines	2	mws0255;pme0257
Hydroxy acids and derivatives	2	pme2049;mws0275
Organic phosphoric acids and derivatives	2	mws0704;mws2125
Phenols	2	mws2368;mws0458
Pteridines and derivatives	2	mws0232;pmb1912
Pyrimidine nucleotides	2	pme3188;pme3007
5'-deoxyribonucleosides	1	pme1474
