# Supplementary material for: Accumulation Pattern of Flavonoids during Fruit Development of Lonicera maackii Determined by Metabolomics
Source: Molecules. 2021 Nov 16;26(22):6913. doi: 10.3390/molecules26226913 (PMC8624894; doi:10.3390/molecules26226913)
Supplement: Supplementary file 1 [file molecules-26-06913-s001.zip › supplementary materials/table S3.xls]

#ID	name	ME0917-1	ME0917-2	ME0917-3	ME0929-1	ME0929-2	ME0929-3	ME0917_Mean	ME0929_Mean	Fold_change	log2FC	Pvalue	VIP	regulated
pme3017	2-Aminoisobutyric acid	4820000	4840000	4970000	3630000	3910000	3750000	4876666.667	3763333.333	0.771701982	-0.373884283	0.000927357	1.128637198	down
pmb0484	Choline	10300000	10600000	11500000	8070000	8160000	8380000	10800000	8203333.333	0.759567901	-0.396749155	0.014274151	1.100310513	down
pme2049	2-Hydroxybutanoic acid	25000	28400	23500	13400	15900	12800	25633.33333	14033.33333	0.547464239	-0.869163365	0.004324115	1.096500631	down
mws0890	Serine	22100	17500	23800	12400	12500	13700	21133.33333	12866.66667	0.608832808	-0.715881993	0.042490783	1.037539889	down
mws0255	Cytosine	5230000	5430000	5380000	207000	214000	245000	5346666.667	222000	0.041521197	-4.590008154	8.10E-05	1.144231336	down
pme2122	Histamine	3540000	3740000	3310000	166000	166000	186000	3530000	172666.6667	0.04891407	-4.353606681	0.001329254	1.141395017	down
pme0257	Uracil	136000	153000	135000	195000	214000	219000	141333.3333	209333.3333	1.481132075	0.566700294	0.002283596	1.103740414	up
pme0006	L-Proline	2820000	3100000	2970000	743000	780000	984000	2963333.333	835666.6667	0.28200225	-1.826221423	4.44E-05	1.138413425	down
pmb1096	Indole	19100	21400	23000	10700	15300	14800	21166.66667	13600	0.642519685	-0.63818744	0.016740811	1.028577878	down
mws0470	Methylmalonic acid	19200000	2.20E+07	20600000	4.90E+07	47600000	47500000	20600000	48033333.33	2.33171521	1.221391592	4.59E-05	1.141886833	up
mws0192	Succinic acid	2.00E+07	22400000	20400000	50900000	48600000	48100000	20933333.33	49200000	2.350318471	1.232856257	1.87E-05	1.140877205	up
pmp001287	N-Benzylmethylene isomethylamine	2950000	3270000	3530000	4300000	4620000	4820000	3250000	4580000	1.409230769	0.49490788	0.00430291	1.083789725	up
pme0241	Benzoic acid	341000	412000	356000	51300	54900	43200	369666.6667	49800	0.13471596	-2.892007312	0.003777339	1.133929445	down
mws0133	Nicotinamide	1330000	1440000	1400000	344000	353000	383000	1390000	360000	0.258992806	-1.949016071	0.000268379	1.142013436	down
pmp001086	5-Hydroxymethylfurfural	1150000	1180000	1310000	767000	774000	840000	1213333.333	793666.6667	0.654120879	-0.61237083	0.005367126	1.108065136	down
mws0813	5-Oxoproline	32300	43500	43600	117000	102000	112000	39800	110333.3333	2.772194305	1.47102838	0.000301187	1.129426824	up
mws0345	Pipecolinic acid	50200	73500	33100	156000	248000	172000	52266.66667	192000	3.673469388	1.877143252	0.025601971	1.048094181	up
Rfmb319	Pipecolic acid	2150000	2070000	1740000	4150000	3950000	4360000	1986666.667	4153333.333	2.090604027	1.063919833	0.000235844	1.13035751	up
mws0425	Citraconic acid	381000	569000	490000	124000	179000	124000	480000	142333.3333	0.296527778	-1.753760837	0.016993163	1.083289618	down
pmb0501	Agmatine	37700	46100	53500	5610	8790	19400	45766.66667	11266.66667	0.246176256	-2.022236474	0.005176453	1.077419538	down
mws0001	L-Asparagine Anhydrous	573000	519000	516000	821000	785000	815000	536000	807000	1.505597015	0.590335673	0.000697849	1.130228694	up
mws0219	L-AsparticAcid	911000	1220000	1140000	1500000	1770000	1560000	1090333.333	1610000	1.476612657	0.56229143	0.014077319	1.03382638	up
mws0275	L-(-)-Malic acid	2990000	3240000	3100000	6180000	6340000	5880000	3110000	6133333.333	1.972132905	0.97975678	0.000248307	1.138768314	up
pmb0374	Aminopurine	64000	66700	64000	33300	35200	37100	64900	35200	0.542372881	-0.882643049	4.12E-05	1.139310976	down
pme0040	Adenine	30200000	33800000	31200000	2200000	2240000	2310000	31733333.33	2250000	0.070903361	-3.818002166	0.001310212	1.141504325	down
pme0033	Hypoxanthine	152000	172000	160000	17300	9950	14600	161333.3333	13950	0.086466942	-3.53170752	0.000476915	1.140515161	down
mws1336	4-Aminobenzoic acid	22200	28800	33700	87600	91500	91200	28233.33333	90100	3.191263282	1.674127637	0.001012745	1.1370797	up
mws0749	4-Hydroxybenzoic acid	476000	634000	555000	147000	232000	153000	555000	177333.3333	0.31951952	-1.646024026	0.004272928	1.101524331	down
mws2368	Tyrosol	116000	140000	135000	24800	25800	20600	130333.3333	23733.33333	0.182097187	-2.457219461	0.003359053	1.133413354	down
mws0704	O-Phosphorylethanolamine	4960	3870	5170	44300	48600	40400	4666.666667	44433.33333	9.521428571	3.251178048	0.002832634	1.136299001	up
mws0103	Indole-3-carboxaldehyde	3.00E+05	391000	343000	20600	19000	23500	344666.6667	21033.33333	0.061025145	-4.03445237	0.006425465	1.12964742	down
mws0567	4-Guanidinobutyric acid	1860000	2060000	1860000	3550000	3580000	3180000	1926666.667	3436666.667	1.783737024	0.834902935	0.001878927	1.124080345	up
mws0017	Spermidine	34400	32200	29200	95100	99500	116000	31933.33333	103533.3333	3.24217119	1.696960269	0.005603713	1.126007599	up
mws0208	Adipic Acid	156000	144000	140000	277000	262000	245000	146666.6667	261333.3333	1.781818182	0.833350131	0.001586806	1.126052177	up
pme0193	L-Glutamine	694000	681000	730000	1130000	1230000	1100000	701666.6667	1153333.333	1.643705463	0.716951805	0.003442946	1.125323952	up
pme0026	L-(+)-Lysine	617000	592000	617000	936000	1060000	1010000	608666.6667	1002000	1.646221249	0.719158244	0.006074129	1.12492594	up
pme0014	L-Glutamic acid	15400000	14600000	14300000	19500000	22900000	2.00E+07	14766666.67	20800000	1.408577878	0.49423933	0.021674473	1.074315539	up
mws2213	Cinnamic acid	8540	11900	10800	1980	2210	2770	10413.33333	2320	0.222791293	-2.166235242	0.011223269	1.109970775	down
pme3154	(Rs)-Mevalonic acid	230000	261000	249000	1050000	1180000	1140000	246666.6667	1123333.333	4.554054054	2.187151416	0.001189314	1.140003021	up
pme1210	L-Methionine	1070000	1360000	1270000	2100000	2770000	2490000	1233333.333	2453333.333	1.989189189	0.992180496	0.013234413	1.081141715	up
mws0847	1-Methyladenine	244000	260000	257000	392000	345000	359000	253666.6667	365333.3333	1.44021025	0.526279439	0.00890317	1.106401739	up
mws1499	Arabinose	334000	317000	368000	263000	259000	273000	339666.6667	265000	0.780176644	-0.358127286	0.030571826	1.056661587	down
mws0921	p-Coumaryl alcohol	6120	3860	4430	19800	15900	17500	4803.333333	17733.33333	3.691880638	1.88435591	0.001552555	1.121323508	up
pme0183	2-Hydroxy-6-aminopurine	225000	233000	240000	81900	92800	114000	232666.6667	96233.33333	0.413610315	-1.273655929	0.001312789	1.131515981	down
pme1109	Guanine	351000	419000	359000	70400	82400	80900	376333.3333	77900	0.206997343	-2.272315847	0.004152942	1.132461937	down
mws0458	Vanillin	161000	157000	123000	51200	55500	74300	147000	60333.33333	0.410430839	-1.284788958	0.00675252	1.089096636	down
mws0438	L-Arabitol	20200	25400	24400	13900	11100	14300	23333.33333	13100	0.561428571	-0.83282561	0.00894848	1.073990745	down
pme0513	Xylitol	229000	261000	229000	25500	34100	24400	239666.6667	28000	0.116828929	-3.097530538	0.001308152	1.138257957	down
mws0596	3-Hydroxyanthranilic acid	70100	56300	67600	101000	106000	87300	64666.66667	98100	1.517010309	0.60123089	0.010530883	1.055154254	up
mws0183	Protocatechuic acid	236000	248000	231000	556000	518000	450000	238333.3333	508000	2.131468531	1.091847756	0.011345294	1.114654346	up
mws0885	2,4-Dihydroxy benzoic acid	253000	240000	194000	601000	426000	540000	229000	522333.3333	2.280931587	1.189623176	0.019971844	1.073220077	up
pmn001575	Gentisic acid	305000	266000	263000	525000	537000	662000	278000	574666.6667	2.067146283	1.047640486	0.014657545	1.0935859	up
mws0254	L-Histidine	1470000	1390000	1680000	5150000	5.00E+06	5340000	1513333.333	5163333.333	3.411894273	1.770572941	1.14E-05	1.14160762	up
mws0005	Tryptamine	43100	42800	42400	9	9	9	42766.66667	9	0.000210444	-12.21427414	2.25E-05	1.144514621	down
mws1417	Indole-3-carboxylic acid	52000	54700	55000	9	9	9	53900	9	0.000166976	-12.54807265	0.000313188	1.14384484	down
mws1550	S-Allyl-L-cysteine	20400	20000	18500	38100	36800	37700	19633.33333	37533.33333	1.911714771	0.934867288	4.26E-05	1.141138545	up
pme3382	N-Acetylthreonine	35600	45300	37800	27300	24500	23900	39566.66667	25233.33333	0.637742207	-0.64895473	0.028431847	1.049417321	down
pmf0608	Oxalic acid	2700000	2920000	2960000	4150000	4480000	3650000	2860000	4093333.333	1.431235431	0.517261008	0.0264776	1.058045813	up
pmb0142	Caffeic aldehyde	115000	133000	118000	73800	69800	74200	122000	72600	0.595081967	-0.748839694	0.009093209	1.114723773	down
pmp001213	Phenylalanine	5340000	6040000	5990000	7660000	7570000	8540000	5790000	7923333.333	1.368451353	0.452544149	0.006601056	1.077378092	up
pme1383	Pyridoxine	1570000	1940000	1660000	587000	584000	608000	1723333.333	593000	0.34410058	-1.53909777	0.009326743	1.122750981	down
pme0181	1-Methylhistidine	77100	62500	75800	621000	634000	619000	71800	624666.6667	8.700092851	3.121030798	1.24E-07	1.144232924	up
mws0279	3-N-Methyl-L-histidine	52600	45700	47400	246000	235000	210000	48566.66667	230333.3333	4.742621826	2.245684833	0.002559697	1.136446812	up
pme0124	Glycyl-L-proline	9670	7070	9390	15800	21000	16700	8710	17833.33333	2.047455033	1.033831767	0.015078065	1.064396829	up
mws0260	L-(+)-Arginine	10100000	8980000	11300000	1.50E+07	15700000	15600000	10126666.67	15433333.33	1.524028966	0.607890324	0.009795196	1.106128445	up
mws1200	Trans-4-Hydroxycinnamic Acid Methyl Ester	306000	355000	330000	1110000	1130000	965000	330333.3333	1068333.333	3.234106963	1.693367394	0.002996639	1.132552907	up
mws1195	Methyl p-coumarate	340000	358000	374000	1290000	1310000	1230000	357333.3333	1276666.667	3.572761194	1.837039486	0.000127493	1.142738675	up
pmn001682	Sorbic acid	3740000	3730000	3570000	2870000	2910000	2830000	3680000	2870000	0.779891304	-0.358655029	0.001509553	1.132272964	down
pme0516	Inositol	4730000	5290000	5230000	3860000	4100000	4010000	5083333.333	3990000	0.784918033	-0.34938609	0.015310957	1.080484492	down
mws4170	Glucose	12100000	13300000	12600000	6820000	8480000	7250000	12666666.67	7516666.667	0.593421053	-0.752871985	0.001703722	1.113889436	down
Cmyp007180	Dihydroactinidiolide	449000	525000	482000	334000	347000	342000	485333.3333	341000	0.70260989	-0.50920421	0.019964438	1.093267607	down
mws0250	L-(-)-Tyrosine	7290000	8850000	8390000	11300000	12900000	10900000	8176666.667	11700000	1.430900938	0.516923797	0.011870229	1.04968237	up
pme2596	4-Pyridoxic acid	70900	80900	81400	54700	61700	57100	77733.33333	57833.33333	0.743996569	-0.426632126	0.012514036	1.062230621	down
mws4171	Methyl 2,4,6-trihydroxybenzoate	14000	16900	15900	9	9	9	15600	9	0.000576923	-10.75933341	0.002962493	1.13777239	down
mws0752	Undecylic Acid	597000	633000	586000	354000	369000	394000	605333.3333	372333.3333	0.615088106	-0.701135017	0.000276076	1.130484274	down
mws0237	Anchoic Acid	2570000	2650000	3050000	696000	749000	719000	2756666.667	721333.3333	0.261668682	-1.93418683	0.004906497	1.132487908	down
mws0736	N-Glycyl-L-leucine	155000	156000	154000	99300	98600	101000	155000	99633.33333	0.642795699	-0.637567819	7.43E-07	1.143925916	down
pme0122	N6-Acetyl-L-lysine	114000	125000	114000	441000	508000	497000	117666.6667	482000	4.09631728	2.034327464	0.002533027	1.137059353	up
pme3388	H-HomoArg-OH	256000	225000	257000	344000	351000	340000	246000	345000	1.402439024	0.487938046	0.006897964	1.117266637	up
mws0193	L-Homocitrulline	9230	7470	7110	28000	36700	37500	7936.666667	34066.66667	4.292314154	2.101755671	0.010581835	1.113528296	up
pme0278	2,6-Diaminooimelic acid	183000	195000	194000	541000	590000	622000	190666.6667	584333.3333	3.064685315	1.615738944	0.002910626	1.136304704	up
mws0281	Citric Acid	37300000	45700000	40400000	28700000	31500000	26700000	41133333.33	28966666.67	0.704213938	-0.505914312	0.020518378	1.038211862	down
Hmcp002123	6-Hydroxy-7-methoxycoumarin	342000	363000	346000	504000	458000	453000	350333.3333	471666.6667	1.346336822	0.429039384	0.009414225	1.0998452	up
Hmdp002169	6-Hydroxy-7-methoxy-coumarin	378000	381000	422000	506000	472000	539000	393666.6667	505666.6667	1.284504657	0.361212121	0.011700729	1.051991983	up
mws0277	Kinic acid	31100000	36100000	34200000	21800000	20500000	21100000	33800000	21133333.33	0.625246548	-0.677502907	0.009390873	1.113499361	down
Cmyp009787	damascenone	229000	257000	245000	130000	126000	128000	243666.6667	128000	0.525307798	-0.928765095	0.004237375	1.133202166	down
mws0014	Ferulic acid*	71500	82700	89500	24900	30600	35700	81233.33333	30400	0.374230611	-1.418000522	0.002653027	1.112865908	down
mws1354	Trans-ferulic acid*	71700	80400	56700	26600	20500	25300	69600	24133.33333	0.346743295	-1.528060109	0.017033524	1.091494036	down
pme0534	Gluconic acid	629000	559000	643000	449000	478000	476000	610333.3333	467666.6667	0.766247952	-0.384116782	0.021540845	1.067524015	down
pme1419	L-Methionine methyl ester	7680	9880	5820	42600	49200	39000	7793.333333	43600	5.594525235	2.484015706	0.002870749	1.126671479	up
mws5037	Alanylleucine	9	9	9	32500	35700	32900	9	33700	3744.444444	11.87053597	0.000891545	1.142549	up
pme1261	Pantothenol	12300	15000	13700	9	3170	9	13666.66667	1062.666667	0.077756098	-3.684900375	0.000966505	1.120483891	down
mws2125	Phosphoenolpyruvic acid	9580	12800	11100	53200	50700	64200	11160	56033.33333	5.020908005	2.327948292	0.006307147	1.124618339	up
pmb2620	3,4-Dimethoxycinnamic acid	9160	8080	8690	9	9	9	8643.333333	9	0.001041265	-9.907447084	0.001308523	1.141614154	down
mws2184	Ethyl caffeate	11000	9470	10500	5070	3770	9	10323.33333	2949.666667	0.285728124	-1.807285048	0.031376895	1.051914748	down
pme3443	Sinapinaldehyde	151000	140000	159000	694000	640000	692000	150000	675333.3333	4.502222222	2.170637268	0.000449647	1.141702521	up
pme0170	N-α-Acetyl-L-arginine	84800	89100	79100	63300	65400	59300	84333.33333	62666.66667	0.743083004	-0.428404723	0.00568002	1.091794097	down
mws5045	12-Hydroxydodecanoic acid	6380	6960	5510	3880	4190	3920	6283.333333	3996.666667	0.636074271	-0.652732865	0.027225278	1.070333759	down
mws0677	N-Acetyl-5-hydroxytryptamine	27200	37100	44000	60200	54200	70100	36100	61500	1.703601108	0.768587573	0.019601246	1.011423596	up
mws1337	D-Pantothenic Acid	1250000	1470000	1340000	2250000	2350000	2450000	1353333.333	2350000	1.736453202	0.79614353	0.000336217	1.127974243	up
pme1228	5-Hydroxy-L-tryptophan	8830	10600	8890	24800	22400	20400	9440	22533.33333	2.38700565	1.255201981	0.003405256	1.119299156	up
mws2608	N-Acetyl-D-galactosamine	549000	609000	576000	180000	189000	176000	578000	181666.6667	0.314302191	-1.669775764	0.001246498	1.139947091	down
mws4174	N-Acetyl-β-D-mannosamine	817000	1070000	968000	297000	322000	301000	951666.6667	306666.6667	0.322241681	-1.633784979	0.012027313	1.115549675	down
pmp000284	Fraxidin	1370000	1310000	1490000	1050000	1030000	971000	1390000	1017000	0.731654676	-0.450765204	0.009637933	1.093137521	down
mws5042	Glycylphenylalanine	127000	108000	125000	78800	88400	82100	120000	83100	0.6925	-0.530114024	0.013421843	1.076825436	down
pmp000691	Loganetin	12100000	11700000	11300000	549000	619000	604000	11700000	590666.6667	0.05048433	-4.308020522	0.000390533	1.143565398	down
mws0474	Dodecanedioic aicd	7880	7340	7670	5640	5150	5560	7630	5450	0.714285714	-0.485426827	0.000570273	1.122366143	down
mws4176	DL-Alanyl-DL-phenylalanine	194000	217000	212000	57000	61900	64700	207666.6667	61200	0.29470305	-1.762666104	0.000978752	1.138819393	down
mws0221	L-(-)-Cystine	104000	112000	128000	71200	59700	74000	114666.6667	68300	0.595639535	-0.747488581	0.008461101	1.077655249	down
pme0264	Thymidine	286000	273000	291000	43600	46900	50400	283333.3333	46966.66667	0.165764706	-2.59279123	0.000120786	1.143253194	down
mws0359	Pentadecanoic Acid	15600	20700	13100	28500	27400	30100	16466.66667	28666.66667	1.740890688	0.799825618	0.022231157	1.067096683	up
pme3732	Cytidine	34400000	33500000	29900000	896000	895000	870000	32600000	887000	0.027208589	-5.19979405	0.001873338	1.140265179	down
mws0248	Uridine	4990000	4580000	4420000	268000	292000	270000	4663333.333	276666.6667	0.059328091	-4.075140816	0.001465354	1.141151862	down
pme2266	Biotin	376000	356000	329000	302000	246000	225000	353666.6667	257666.6667	0.728557964	-0.456884337	0.03237728	1.000291247	down
pme3961	Deoxyadenosine	445000	448000	435000	145000	154000	165000	442666.6667	154666.6667	0.34939759	-1.517058436	7.44E-06	1.143191463	down
mws0120	Choline alfoscerate	6450000	6210000	6400000	4660000	4810000	4930000	6353333.333	4800000	0.755508919	-0.404479308	0.000134527	1.133871598	down
pme1187	5-Methyluridine	6300	9400	7140	9	9	9	7613.333333	9	0.001182137	-9.724387528	0.014496246	1.111953262	down
mws1090	Glucose-1-phosphate	1090000	1400000	1130000	2240000	2560000	2330000	1206666.667	2376666.667	1.96961326	0.977912379	0.001011564	1.1149019	up
pme1184	Deoxyguanosine	682000	482000	481000	122000	128000	142000	548333.3333	130666.6667	0.238297872	-2.069162025	0.023920697	1.089762244	down
pme0230	Adenosine	928000	975000	962000	498000	486000	505000	955000	496333.3333	0.519720768	-0.944191385	0.000209648	1.1420846	down
pme2890	L-Homocystine	51000	45600	41900	20200	27300	26500	46166.66667	24666.66667	0.534296029	-0.9042888	0.003744131	1.089200754	down
mws1060	9-(β-D-Arabinofuranosyl)hypoxanthine	97100	113000	120000	35500	34400	43700	110033.3333	37866.66667	0.34413814	-1.538940304	0.003368667	1.121314139	down
pme0376	Naringenin	9	9	9	34000	40500	51100	9	41866.66667	4651.851852	12.18358944	0.013879969	1.113525168	up
pme3475	Butin	71400	57700	60800	248000	199000	226000	63300	224333.3333	3.543970511	1.825366599	0.004656809	1.125703399	up
mws0914	Pinobanksin	9	9	9	45100	36500	41700	9	41100	4566.666667	12.15692577	0.003683101	1.136131057	up
pmp001264	Hexadecylsphingosine	1940000	2450000	2070000	2970000	2920000	3050000	2153333.333	2980000	1.383900929	0.468740666	0.026847454	1.069642079	up
mws5035	Leucylphenylalanine	588000	593000	616000	259000	297000	308000	599000	288000	0.480801336	-1.056487191	0.000241545	1.137626659	down
pmb0889	Punicic acid	1010000	1140000	1050000	295000	291000	291000	1066666.667	292333.3333	0.2740625	-1.867423157	0.002430838	1.138908018	down
mws0367	α-Linolenic Acid	21500	23300	19700	44300	43100	51100	21500	46166.66667	2.147286822	1.102514911	0.004312493	1.118185242	up
Lmhn002926	p-Coumaroylmalic acid	197000	180000	187000	441000	534000	439000	188000	471333.3333	2.507092199	1.326015052	0.010564114	1.116949627	up
mws0629	Asp-phe	93700	89300	91300	31500	31000	31700	91433.33333	31400	0.343419614	-1.541955657	0.000327975	1.143534124	down
pme1178	Guanosine	50600000	52700000	5.80E+07	3550000	3720000	3730000	53766666.67	3666666.667	0.068195908	-3.87417101	0.001913781	1.140187933	down
mws1489	Stearic Acid	35900000	39400000	37400000	29200000	30700000	26500000	37566666.67	28800000	0.76663709	-0.383384298	0.005893446	1.075630274	down
mws0064	Eriodictyol	286000	276000	256000	1170000	933000	1060000	272666.6667	1054333.333	3.866748166	1.951120808	0.006854333	1.127044272	up
mws1094	Dihydrokaempferol	8710	6570	5910	11000	12800	12100	7063.333333	11966.66667	1.694195375	0.760600256	0.012365769	1.060725861	up
pmn001686	10,16-Dihydroxy-palmitic acid	35400	39800	39600	10500	8900	10300	38266.66667	9900	0.258710801	-1.950587806	0.000980725	1.138035947	down
mws0054	Catechin	817000	650000	6.00E+05	13700000	15100000	12900000	689000	13900000	20.17416546	4.33443709	0.002161015	1.139138925	up
pme0460	Epicatechin	1170000	916000	957000	20900000	19100000	21500000	1014333.333	20500000	20.21031876	4.337020171	0.001219908	1.141392745	up
pmb2787	9-KODE	2.00E+06	2140000	1940000	975000	1.00E+06	1040000	2026666.667	1005000	0.495888158	-1.011913322	0.001583726	1.136091519	down
pmb2786	9-HOTrE	6330000	6920000	6370000	3900000	4040000	3960000	6540000	3966666.667	0.606523955	-0.721363468	0.004012509	1.131593631	down
Rfmb091	9-Hydroxy-10,12-octadecadienoic acid	41800000	44100000	43100000	12900000	12700000	13600000	4.30E+07	13066666.67	0.303875969	-1.718445506	8.23E-05	1.143224925	down
Rfmb090	13-Hydroxy-9,11-octadecadienoic acid	39700000	41700000	40900000	12300000	12300000	12900000	40766666.67	12500000	0.306623058	-1.705461903	0.00011071	1.143465909	down
pmn001688	9S-Hyroxy-10E,12E-octadecadienoic acid	41900000	4.40E+07	42400000	12800000	12700000	12900000	42766666.67	12800000	0.299298519	-1.740342954	0.000404736	1.143514131	down
pmb2799	12,13-EODE	2130000	2300000	2150000	351000	341000	339000	2193333.333	343666.6667	0.15668693	-2.674043251	0.000798764	1.14260555	down
pmb2778	9,10-EODE	43500000	45400000	43900000	13800000	14200000	14700000	44266666.67	14233333.33	0.321536145	-1.636947172	4.00E-05	1.143519117	down
pme1474	5'-Deoxy-5'-(methylthio)adenosine	4440000	4160000	3740000	5370000	5310000	5190000	4113333.333	5290000	1.286061588	0.362959734	0.022761344	1.077870354	up
Zmxn001997	Isosalicylic acid O-glycoside	38500	37500	29300	570000	619000	574000	35100	587666.6667	16.74264008	4.065455133	0.000562746	1.142679706	up
Zmhn001926	Salicylic acid O-glycoside	3240000	5130000	3380000	6470000	6090000	6930000	3916666.667	6496666.667	1.658723404	0.730073334	0.037092406	1.020886267	up
Hmtn001302	Glucosyloxybenzoic acid	3380000	4070000	3680000	6430000	6660000	6510000	3710000	6533333.333	1.761006289	0.816400062	0.002369377	1.132103344	up
mws1375	Nicotianamine	608000	557000	501000	230000	269000	219000	555333.3333	239333.3333	0.430972389	-1.214332652	0.003080746	1.118296476	down
Lmhn003074	Feruloylmalic acid	104000	140000	113000	613000	603000	589000	119000	601666.6667	5.056022409	2.338002858	1.37E-05	1.142959114	up
pmp001214	Sinapine	393000	476000	408000	9	9	9	425666.6667	9	2.11E-05	-15.52943959	0.003579841	1.136347655	down
pme3967	2-(Dimethylamino)guanosine	998000	1100000	938000	73500	72800	76100	1012000	74133.33333	0.073254282	-3.770943098	0.002522912	1.138729956	down
pmn001689	9-Hydroxy-12-oxo-10-octadecenoic acid	2370000	2710000	2570000	266000	270000	282000	2550000	272666.6667	0.106928105	-3.225287	0.001832149	1.140246392	down
Rfmb089	9,10-Dihydroxy-12-octadecenoic acid	709000	792000	737000	140000	134000	134000	746000	136000	0.18230563	-2.455568979	0.001497247	1.140864711	down
pmb2871	2,5-Dihydroxy benzoic acid O-hexside*	1060000	1210000	1110000	647000	611000	623000	1126666.667	627000	0.556508876	-0.845523398	0.005475509	1.126092816	down
Hmtn001120	5-(2-Hydroxyethyl)-2-O-glucosylohenol	1060000	1250000	1270000	187000	226000	211000	1193333.333	208000	0.174301676	-2.520341653	0.003737331	1.133823696	down
YC512119	Phytosphingosine	139000	133000	107000	159000	178000	180000	126333.3333	172333.3333	1.364116095	0.447966432	0.022725976	1.017096032	up
mws0582	S-(methyl)glutathione	65900	67600	36200	205000	291000	207000	56566.66667	234333.3333	4.142604596	2.050538124	0.015737107	1.084159683	up
pme3174	Cytidine 5'-monophosphate(Cytidylic acid)	247000	289000	219000	25700	22700	19400	251666.6667	22600	0.089801325	-3.477119466	0.007422393	1.12669786	down
pme3188	Uridine 5'-monophosphate	242000	250000	241000	49600	26500	32900	244333.3333	36333.33333	0.148703956	-2.749485063	0.000230129	1.141656999	down
mws0983	N-Oleoylethanolamine	3150000	3440000	3140000	1500000	1560000	1660000	3243333.333	1573333.333	0.485097636	-1.043652945	0.000784337	1.134867479	down
Zmhn002301	p-Coumaric acid-O-glycoside	1210000	1280000	1210000	1490000	1540000	1640000	1233333.333	1556666.667	1.262162162	0.335897279	0.007169754	1.093853312	up
pmn001419	1-O-[(E)-p-Cumaroyl]-β-D-glucopyranose	1910000	2070000	1920000	2320000	2610000	2360000	1966666.667	2430000	1.23559322	0.30520386	0.01887223	1.043648631	up
pmn001691	9,12,13-Trihyroxy-10,15-octadecadienoic acid	6650000	7740000	7120000	1150000	1250000	1160000	7170000	1186666.667	0.165504417	-2.595058378	0.00255185	1.138129583	down
pmb3894	Di-O-methylquercetin	33800000	3.40E+07	35500000	2270000	2410000	2530000	34433333.33	2403333.333	0.069796709	-3.840697185	0.000218727	1.143922164	down
pmn001517	3,4,5-Trimethoxyphenyl-β-D-Glucopyranoside	2200000	2130000	1430000	4180000	5310000	5630000	1920000	5040000	2.625	1.392317423	0.00742107	1.089348251	up
pmn001694	9,10,13-Trihyroxy-11-octadecadienoic acid	35500000	37600000	35200000	2460000	2560000	2600000	36100000	2540000	0.070360111	-3.829098435	0.000488248	1.143378667	down
pme3184	2'-Deoxyadenosine-5'-monophosphate	133000	159000	136000	288000	304000	321000	142666.6667	304333.3333	2.13317757	1.093004064	0.000240021	1.131063505	up
pmn001627	Glucogallin	56500	49900	57100	376000	353000	333000	54500	354000	6.495412844	2.699421225	0.001259177	1.140469834	up
HmLn000659	3-O-Galloyl-β-D-glucose	48100	52400	54200	311000	351000	333000	51566.66667	331666.6667	6.431803491	2.685223329	0.001363031	1.140628596	up
pmp000231	Trans-3-O-p-coumaric quinic acid	271000	261000	261000	2980000	3020000	2780000	264333.3333	2926666.667	11.07187894	3.468828169	0.00076004	1.14277937	up
pmp000232	Cis-3-p-coumaric quinic acid	198000	180000	174000	608000	643000	714000	184000	655000	3.559782609	1.83178914	0.002986548	1.134186139	up
pmn001420	1-O-[(E)-Caffeoyl]-β-D-glucopyranose	2470000	2880000	2640000	1300000	1320000	1570000	2663333.333	1396666.667	0.524405507	-0.931245259	0.001477345	1.114697051	down
mws0906	Coniferin	1890000	1760000	1990000	624000	714000	727000	1880000	688333.3333	0.366134752	-1.449553381	0.000634876	1.135868962	down
mws0609	Guanosine 3',5'-cyclic monophosphate	427000	583000	481000	51700	64700	62500	497000	59633.33333	0.119986586	-3.059054965	0.010315262	1.120025848	down
pmb0981	Adenosine 5'-monophosphate	194000	199000	196000	1270000	1220000	1330000	196333.3333	1273333.333	6.485568761	2.697233099	0.00085173	1.142573837	up
mws4108	1-Methoxyphaseollin	9390	12200	12900	98400	89000	98500	11496.66667	95300	8.289359235	3.051260586	0.000499447	1.14095677	up
pmb0770	N-Feruloyl serotonin	216000	235000	256000	158000	149000	184000	235666.6667	163666.6667	0.694483734	-0.52598719	0.010146669	1.05014241	down
pme1816	Neochlorogenic acid(5-O-Caffeoylquinic acid)*	3480000	4020000	3530000	2740000	3060000	2950000	3676666.667	2916666.667	0.793291024	-0.334077869	0.028851697	1.01667899	down
mws0178	Chlorogenic acid	1370000	1440000	1330000	1530000	1530000	1540000	1380000	1533333.333	1.111111111	0.152003093	0.039971865	1.054929089	up
mws2108	Cryptochlorogenic acid*	12100000	12300000	11700000	15600000	18100000	16300000	12033333.33	16666666.67	1.385041551	0.469929258	0.020225521	1.086969433	up
pmp001283	Glyceryl linoleate	55500	62100	54100	323000	301000	330000	57233.33333	318000	5.556202679	2.474099227	0.000521178	1.141802411	up
pmb0890	MAG(18:2)	14300000	15400000	14200000	6450000	6540000	6520000	14633333.33	6503333.333	0.444419134	-1.170007162	0.002133937	1.13939765	down
Zmhn002422	Feruloyl glucose	4490000	4700000	3840000	6110000	5810000	5910000	4343333.333	5943333.333	1.36838066	0.452469619	0.016941174	1.083130871	up
mws1526	Sweroside	10800000	12100000	10800000	5360000	5360000	6100000	11233333.33	5606666.667	0.499109792	-1.002570886	0.001147904	1.126893258	down
mws0097	Pinoresinol	530000	463000	572000	299000	317000	345000	521666.6667	320333.3333	0.614057508	-0.703554321	0.013436117	1.083050893	down
pmb0998	Guanosine 5'-monophosphate	274000	285000	271000	9	20000	9	276666.6667	6672.666667	0.024118072	-5.37374159	1.97E-05	1.142576205	down
pmb0752	3-O-Feruloyl quinic acid	192000	196000	181000	127000	146000	125000	189666.6667	132666.6667	0.699472759	-0.515660222	0.003445548	1.101287855	down
mws0011	Syringin	167000	153000	141000	196000	213000	215000	153666.6667	208000	1.353579176	0.436779278	0.005573775	1.078889198	up
pmp000696	Logamic acid	51000	56600	57200	25900	29600	30600	54933.33333	28700	0.522451456	-0.9366311	0.000682143	1.125225324	down
mws0232	Riboflavin	1220000	1240000	1200000	143000	117000	140000	1220000	133333.3333	0.109289617	-3.193771743	6.22E-07	1.144171318	down
pme3337	N6-Succinyl Adenosine	368000	375000	366000	244000	218000	275000	369666.6667	245666.6667	0.664562669	-0.589522841	0.015206846	1.105155094	down
pme1286	S-(5'-Adenosy)-L-homocysteine	10600	16000	17600	52500	58000	65600	14733.33333	58700	3.984162896	1.994276634	0.001704233	1.122888285	up
pmb2940	1-O-β-D-Glucopyranosyl sinapate	217000	207000	162000	912000	824000	998000	195333.3333	911333.3333	4.66552901	2.222040673	0.002328266	1.132234214	up
Lmzn001582	5'-Glucopyranosyloxyjasmanic acid	1820000	1640000	1630000	1050000	1160000	1180000	1696666.667	1130000	0.666011788	-0.586380383	0.00276209	1.107596729	down
pmn001741	Oleoside	1400000	1170000	1190000	279000	217000	251000	1253333.333	249000	0.198670213	-2.331552514	0.003589893	1.131829827	down
VCmjp04550	Loganin	12900000	18700000	15900000	2500000	2170000	2370000	15833333.33	2346666.667	0.148210526	-2.754280179	0.014833061	1.110613015	down
VCmjp04373	Secoxyloganin	1370000	1460000	1280000	3170000	3430000	3010000	1370000	3203333.333	2.338199513	1.225398037	0.001403536	1.13276004	up
mws1569	Morroniside	12900000	1.10E+07	14200000	4940000	3890000	6020000	12700000	4950000	0.38976378	-1.359328067	0.003739059	1.100138658	down
pmn001494	Syringaresinol	58900	47000	51700	90400	93300	91500	52533.33333	91733.33333	1.746192893	0.804212935	0.005415446	1.126064412	up
mws2523	Trehalose 6-phosphate	54300	63900	61600	30200	33300	23400	59933.33333	28966.66667	0.483314794	-1.048964939	0.001668126	1.106141901	down
pmb0864	LysoPE 14:0	2510	2700	2130	11300	14000	16500	2446.666667	13933.33333	5.694822888	2.509650974	0.015730962	1.107032651	up
pmb3006	Apigenin 7-O-glucoside(Cosmosiin)	57800	51000	76600	160000	182000	181000	61800	174333.3333	2.820927724	1.496169703	0.000437733	1.125175309	up
Lmdp003577	Genistin(Genistein 7-O-Glucoside)	1830000	1640000	2080000	3260000	4130000	3850000	1850000	3746666.667	2.025225225	1.018082359	0.007530884	1.09577385	up
mws1179	Naringenin-7-O-glucoside	54300	43700	30400	884000	879000	849000	42800	870666.6667	20.34267913	4.346437789	2.48E-06	1.144004018	up
Zmhn003534	Naringenin-O-glucoside	46700	31300	53400	1440000	1480000	1430000	43800	1450000	33.10502283	5.04897822	1.02E-05	1.144246639	up
mws0089	Kaempferol-7-O-glucosdie*	186000	195000	232000	55400	39100	61500	204333.3333	52000	0.254486134	-1.974341045	0.002775757	1.121406968	down
mws2209	Kaempferol-3-O-glucoside (Astragalin)	225000	202000	258000	59500	91700	65700	228333.3333	72300	0.316642336	-1.659073935	0.002644399	1.112094614	down
pmn001405	Luteolin-7-O-glucoside*	19500000	26500000	25600000	1930000	1780000	2370000	23866666.67	2026666.667	0.084916201	-3.557816359	0.009626392	1.121848589	down
mws0913	Kaempferol-3-O-galactoside (Trifolin)	16800000	16400000	14400000	1150000	1110000	1360000	15866666.67	1206666.667	0.07605042	-3.716899971	0.002333547	1.138647187	down
pmb0550	Cyanidin 3-O-glucoside (Kuromanin)	9	9	9	228000	292000	451000	9	323666.6667	35962.96296	15.13422427	0.039485095	1.059272033	up
pmb3023	Eriodictyol C-hexoside	2020000	1620000	1380000	3640000	3760000	3170000	1673333.333	3523333.333	2.105577689	1.074216107	0.002052187	1.102049638	up
pmb0876	LysoPE 16:0	1310000	1340000	1290000	2110000	2150000	2240000	1313333.333	2166666.667	1.649746193	0.722244088	0.000636776	1.13934592	up
Lmhn002683	p-Coumaroylcaffeoyltartaric acid	10900	12200	17800	35500	47800	59000	13633.33333	47433.33333	3.479217604	1.798762914	0.029079419	1.055153639	up
Hmtn001768	4-O-(6'-O-D-Xylopyranosyl)-sitosterol	161000	190000	141000	9	9	9	164000	9	5.49E-05	-14.15341129	0.007439773	1.127623849	down
Lmmp002795	Pratensein 7-O-glucopyranoside	135000	120000	131000	9	9	9	128666.6667	9	6.99E-05	-13.80335382	0.001212758	1.14183505	down
pmp000579	Diosmetin-7-O-galactoside	13800000	15600000	16700000	3300000	2960000	3690000	15366666.67	3316666.667	0.215835141	-2.21199832	0.003201632	1.132788898	down
Hmcp002539	Isorhamnetin-3-O-rhamnoside	72500	75400	69000	9	9	9	72300	9	0.000124481	-12.97178303	0.000654417	1.143042563	down
pmp001309	6-Hydroxykaempferol-7-O-glucoside	2980000	3110000	2890000	2560000	2340000	2090000	2993333.333	2330000	0.778396437	-0.361422989	0.024008848	1.042877178	down
Lmdp003286	Isohyperoside	5310000	4510000	5110000	6930000	6680000	8520000	4976666.667	7376666.667	1.482250502	0.567789286	0.037946959	1.015334172	up
pmn001704	2,3-Dihydroxy 5(6),12(13)diene ursolic acid	122000	130000	129000	70000	73500	66900	127000	70133.33333	0.552230971	-0.856656293	9.23E-05	1.137547387	down
pmn001705	3,24-Dihydroxy-17,21-semiacetal-12(13)oleanolic fruit	9090000	9220000	8790000	18200000	18500000	17500000	9033333.333	18066666.67	2	1	0.000201471	1.141670375	up
pmn001706	2-Hydroxyoleanolic acid	8890000	9830000	9320000	18200000	18700000	18200000	9346666.667	18366666.67	1.965049929	0.974565969	4.50E-05	1.141759913	up
Hmbn005207	Hederagenin ��������	8510000	8770000	9530000	3910000	3960000	4510000	8936666.667	4126666.667	0.461767997	-1.114759905	0.000499797	1.131872929	down
mws1610	Maslinic acid	8990000	10200000	9520000	19600000	19300000	1.90E+07	9570000	19300000	2.016718913	1.012010018	0.000169563	1.140915643	up
pmp000583	Diosmetin-7-O-glucuronide	9	9	9	21700	38800	32500	9	31000	3444.444444	11.75005559	0.024987988	1.089557133	up
pmp000172	5,2'-Dihydroxy-7,8-dimethoxyflavone glycosides	32000	42800	44200	68300	83600	1.00E+05	39666.66667	83966.66667	2.116806723	1.081889549	0.026356058	1.044573622	up
Hmpp003242	Isorhamnetin-3-O-glucoside	9	9	9	903000	825000	712000	9	813333.3333	90370.37037	16.46356221	0.004615061	1.13402309	up
pmb2319	LysoPC 15:0	28200	25900	24500	107000	116000	104000	26200	109000	4.160305344	2.056689418	0.000882174	1.139882833	up
pmb3072	3-O-p-coumaroyl shikimic acid O-hexoside	120000	152000	163000	218000	195000	246000	145000	219666.6667	1.514942529	0.599263064	0.019538841	1.013526837	up
Hmyn007168	LysoPG(16:0)	466000	529000	486000	2900000	2990000	2980000	493666.6667	2956666.667	5.989196489	2.582362464	1.33E-06	1.144151148	up
pmp000444	27,28-Dicarboxyl ursolic acid	225000	281000	251000	50500	46300	44900	252333.3333	47233.33333	0.187186262	-2.417453542	0.005743835	1.130365605	down
Li512114	Ursolic acid-OCH3	642000	682000	729000	370000	324000	365000	684333.3333	353000	0.515830492	-0.955031038	0.001055221	1.127401399	down
Zmhn003565	Kaempferol-3-O-(6''-acetyl)-glucoside	92300	93000	83000	215000	342000	308000	89433.33333	288333.3333	3.224002982	1.688853078	0.033739992	1.069026864	up
pme0443	Malvidin 3-O-galactoside (Primulin)	14200	17800	19500	36100	26800	35200	17166.66667	32700	1.904854369	0.929680704	0.018420066	1.050948341	up
pmp001270	LysoPC 16:1	478000	588000	517000	21700000	21700000	21900000	527666.6667	21766666.67	41.25078964	5.366349831	1.62E-07	1.144542607	up
pmb0855	LysoPC 16:0	10200000	11700000	10300000	13400000	14300000	14100000	10733333.33	13933333.33	1.298136646	0.376442254	0.009062977	1.081446932	up
pmb3061	5-O-p-Coumaroyl quinic acid O-hexoside	9790	14000	12800	26500	24800	26600	12196.66667	25966.66667	2.128996994	1.090173913	0.002739194	1.122236825	up
mad2394	Sinapoyl-p-coumaroyltartaric acid	142000	155000	149000	667000	503000	643000	148666.6667	604333.3333	4.065022422	2.02326331	0.012018982	1.116570257	up
pmp000013	Eupatilin 3-glucoside	1110000	1200000	1050000	9	9	9	1120000	9	8.04E-06	-16.9251423	0.00151126	1.141070156	down
pmb2406	LysoPC 17:0	32700	33400	31000	51100	55400	59600	32366.66667	55366.66667	1.710607621	0.774508873	0.007296362	1.117437771	up
Hmqp006235	LysoPC 18:4	9	9	9	68000	68400	67000	9	67800	7533.333333	12.87907265	3.77E-05	1.144480038	up
pmb0854	LysoPC 18:3	40200	49200	41500	1770000	1760000	1810000	43633.33333	1780000	40.79449962	5.35030274	4.63E-05	1.144388507	up
pmp001273	LysoPC 18:2	6730	8630	6740	139000	144000	168000	7366.666667	150333.3333	20.40723982	4.351009159	0.003754024	1.135697297	up
pmb3013	Isorhamnetin-O-acetyl-hexoside	62000	48400	50900	9160	11200	12200	53766.66667	10853.33333	0.201859888	-2.308573834	0.007240304	1.122555006	down
pmp001281	LysoPC 18:1	292000	318000	302000	2840000	2860000	2890000	304000	2863333.333	9.418859649	3.235552402	5.51E-07	1.144481061	up
pmb3041	Tricin O-saccharic acid	1620000	1530000	1950000	3540000	2800000	2770000	1700000	3036666.667	1.78627451	0.836953807	0.018349038	1.054092226	up
pmn001710	Rosmarinyl Glucoside	77400	79100	125000	420000	371000	356000	93833.33333	382333.3333	4.074600355	2.026658564	0.000398989	1.127876121	up
mws0126	LysoPC 18:0	4470000	4610000	4230000	1280000	1300000	1470000	4436666.667	1350000	0.304282494	-1.716516758	0.000123344	1.140707669	down
pmn001375	1-Hydroxyterpinin monO-glucoside	212000	157000	217000	421000	475000	536000	195333.3333	477333.3333	2.443686007	1.289058923	0.00415018	1.104402107	up
pmp000713	6'-O-D-Glucosylloganic acid	582000	565000	640000	104000	117000	112000	595666.6667	111000	0.186345831	-2.423945552	0.001725277	1.139476009	down
mws1138	Betanin	427000	406000	439000	890000	1110000	1360000	424000	1120000	2.641509434	1.401362562	0.035434177	1.066068192	up
Zmhn001414	Resveratrol-O-diglucoside	593000	617000	453000	99500	92400	81800	554333.3333	91233.33333	0.164582081	-2.603120829	0.011355328	1.117286054	down
Cmsn002667	7-Dehydrologanin	33100	30800	31800	40800	45300	46600	31900	44233.33333	1.386624869	0.471577541	0.0114983	1.09494976	up
pmb2922	Uridine 5'-diphospho-D-glucose	390000	518000	464000	941000	814000	1060000	457333.3333	938333.3333	2.051749271	1.036854441	0.00912404	1.085929565	up
pmb0837	Procyanidin A3	9	9	9	167000	152000	133000	9	150666.6667	16740.74074	14.03107574	0.004236687	1.134878501	up
pme0431	Procyanidin A1	47700	21000	16800	74100	68000	96700	28500	79600	2.792982456	1.481806511	0.017580592	1.019584468	up
pme0434	Procyanidin B2	40400	13700	23900	1400000	1420000	1660000	26000	1493333.333	57.43589744	5.843880798	0.003013189	1.13718102	up
pmn001667	Procyanidin B4	18100	13300	6090	139000	124000	117000	12496.66667	126666.6667	10.13603628	3.341421688	0.000515787	1.135107056	up
mws0836	Procyanidin B1	282000	210000	260000	8260000	7810000	8270000	250666.6667	8113333.333	32.36702128	5.016452696	0.000293059	1.143685937	up
pmp000274	Procyanidin B3	16400	8880	12400	352000	505000	418000	12560	425000	33.83757962	5.080554472	0.011197749	1.119059656	up
pme0368	Apigenin 7-rutinoside(Isorhoifolin)	4080000	4590000	5110000	2510000	2520000	2910000	4593333.333	2646666.667	0.576197388	-0.795364976	0.011833939	1.085576388	down
Lmqn001932	Syringaresinol-4'-O-β-D-monO-glucoside	245000	290000	314000	395000	521000	412000	283000	442666.6667	1.564193168	0.645418688	0.037119101	1.000678137	up
pmb2586	Gallocatechin-catechin	86300	82100	93300	14100	14200	12000	87233.33333	13433.33333	0.153993122	-2.699062181	0.00128676	1.139945431	down
pmp000593	Luteolin-7-O-rutinoside	8860000	8560000	9840000	975000	913000	943000	9086666.667	943666.6667	0.103851798	-3.267401908	0.002204209	1.139481214	down
pme1605	Kaempferol-3-O-robinobioside(Biorobin)	10100000	9420000	12100000	1430000	1490000	1330000	10540000	1416666.667	0.134408602	-2.895302621	0.007525506	1.127207024	down
pme0369	Kaempferol-3-O-rutinoside(Nicotiflorin)*	9100000	1.00E+07	10900000	1450000	1450000	1380000	1.00E+07	1426666.667	0.142666667	-2.809279799	0.00359754	1.136245703	down
pmp001079	Lonicerin	8380000	7760000	6880000	967000	724000	925000	7673333.333	872000	0.113640313	-3.137453388	0.003276931	1.135026464	down
GQ512005	Kaempferol-3-O-glucoside-7-O-rhamnoside*	8760000	8140000	8440000	956000	950000	850000	8446666.667	918666.6667	0.108760852	-3.200768731	0.00037403	1.143252098	down
pmp001080	Neodiosmin (Diosmetin-7-O-Neohesperidoside)	52000	70200	62500	237000	240000	239000	61566.66667	238666.6667	3.876556578	1.954775721	0.000663687	1.142516821	up
mws1661	Diosmin	125000	131000	146000	601000	584000	612000	134000	599000	4.470149254	2.160323002	2.84E-06	1.143444217	up
Lmyp004052	Quercetin-3-O-(6''-trans-p-Coumaroyl)-β-D-galactopyranoside	88200	84700	94700	9	9	9	89200	9	0.000100897	-13.27483109	0.001077238	1.142139537	down
Hmmp002336	Quercetin-O-feruloyl-Pentoside	13300000	13900000	1.40E+07	6830000	7.00E+06	7470000	13733333.33	7100000	0.516990291	-0.951790907	2.51E-05	1.140172575	down
mws0059	Quercetin-3-O-rutinoside (Rutin)*	7540000	7690000	6710000	4600000	3480000	5710000	7313333.333	4596666.667	0.628532361	-0.669941069	0.034589263	1.013596484	down
pmn001583	Quercetin-3-O-robinobioside*	10900000	10800000	9410000	6100000	5400000	7400000	10370000	6300000	0.607521697	-0.71899216	0.006455666	1.072485928	down
Lmbp002336	Quercetin-3-O-(2-O-α-L-rhamnopyranosyl)-β-D-galactopyranoside	58800	69900	96800	9	9	9	75166.66667	9	0.000119734	-13.02788041	0.021796625	1.096301109	down
Li512117	Quercetin-3-O-neohesperidoside	652000	459000	542000	238000	265000	299000	551000	267333.3333	0.485178463	-1.043412583	0.027735275	1.057910163	down
mws0036	Hesperidin ��Ƥ��	2160000	2180000	2060000	1150000	1290000	1570000	2133333.333	1336666.667	0.6265625	-0.674469668	0.016635278	1.08880326	down
pmn001506	Oleanolic acid 2-O-β-D-glucopyranoside	12600	11200	13800	3380	3350	3280	12533.33333	3336.666667	0.266223404	-1.909290688	0.006541564	1.12966197	down
Zmxp002867	Chrysoeriol-di-O-glucoside	9	9	9	223000	266000	205000	9	231333.3333	25703.7037	14.64968864	0.006063605	1.130835239	up
GQ512002	Isorhamnetin-3-O-rutinoside (Narcissin)	2250000	2630000	2700000	247000	266000	268000	2526666.667	260333.3333	0.103034301	-3.278803395	0.003718717	1.13591576	down
pmb0530	Nicotinic acid adenine dinucleotide	76400	76800	98500	294000	275000	282000	83900	283666.6667	3.381009138	1.757453915	4.52E-05	1.13972079	up
Lmmn004145	3-O-(2-O-Acetyl-β-D-glucopyranosyl) oleanolic acid	1950000	1410000	2090000	13200000	1.10E+07	1.30E+07	1816666.667	12400000	6.825688073	2.770974486	0.00240253	1.133696216	up
pmn001370	Pinoresinol diglucoside	318000	250000	227000	96900	131000	136000	265000	121300	0.457735849	-1.127412809	0.02051305	1.05638499	down
pmb2991	Apigenin O-hexosyl-O-rutinoside	2230	4510	2780	18800	11300	16800	3173.333333	15633.33333	4.926470588	2.300554444	0.023009923	1.07111805	up
Hmqp002870	Luteolin-O-Hexoside-O-Hexoside-O-Pentoside	33000	25300	36200	12300	8030	11400	31500	10576.66667	0.335767196	-1.574466808	0.013352602	1.086089284	down
pmn001505	Oleanolic acid-3-O-β-D-pyran xylose(1�?)-β-D-pyran glucuronide	9	9	9	70700	80500	83000	9	78066.66667	8674.074074	13.08249405	0.002304137	1.139357892	up
GQ512001	Quercetin-O-rutinoside-hexose	83700	92300	81800	4580	9200	7170	85933.33333	6983.333333	0.081264546	-3.621230115	0.000403243	1.140039721	down
Lmmp002334	Quercetin-glucoside-glucoside-rhamnoside	264000	269000	296000	21800	49800	56100	276333.3333	42566.66667	0.154041013	-2.698613577	8.84E-05	1.135856743	down
CWJP001501	Cyanidin-3-O-caffeoylsophoroside	53500	48100	44900	4540	9160	9300	48833.33333	7666.666667	0.156996587	-2.671194898	0.000442081	1.132898618	down
pme2746	Flavin adenine dinucleotide(FAD)	119000	130000	134000	247000	261000	241000	127666.6667	249666.6667	1.955613577	0.967621327	0.000130315	1.136187107	up
VCmjn08700	bourneioside A	5820	5490	5850	18000	19900	19600	5720	19166.66667	3.350815851	1.744512403	0.001372789	1.140057084	up
pmp000280	Procyanidin C2	23800	18600	18300	554000	367000	332000	20233.33333	417666.6667	20.64250412	4.367546088	0.028703293	1.081187465	up
pmn001646	Procyanidin C1	13600	12400	14800	314000	180000	175000	13600	223000	16.39705882	4.035365154	0.04412563	1.049420588	up
