# Supplementary material for: Accumulation Pattern of Flavonoids during Fruit Development of Lonicera maackii Determined by Metabolomics
Source: Molecules. 2021 Nov 16;26(22):6913. doi: 10.3390/molecules26226913 (PMC8624894; doi:10.3390/molecules26226913)
Supplement: Supplementary file 1 [file molecules-26-06913-s001.zip › supplementary materials/table S4.xls]

#ID	name	ME0929-1	ME0929-2	ME0929-3	ME1011-1	ME1011-2	ME1011-3	ME0929_Mean	ME1011_Mean	Fold_change	log2FC	Pvalue	VIP	regulated
pme3017	2-Aminoisobutyric acid	3630000	3910000	3750000	3520000	3470000	3210000	3763333.33333333	3400000	0.903454384410983	-0.146476333914143	0.0460985708160908	1.04083258402015	down
mws0255	Cytosine	207000	214000	245000	294000	285000	274000	222000	284333.333333333	1.28078078078078	0.357023564247028	0.0183852846521543	1.16808080800646	up
pme2122	Histamine	166000	166000	186000	233000	213000	212000	172666.666666667	219333.333333333	1.27027027027027	0.345135486048688	0.00813875035546626	1.17181799651274	up
pme0257	Uracil	195000	214000	219000	123000	127000	140000	209333.333333333	130000	0.621019108280255	-0.687290435142016	0.00144336973253774	1.23490685827755	down
pme0006	L-Proline	743000	780000	984000	377000	376000	410000	835666.666666667	387666.666666667	0.463901076984444	-1.10811089936072	0.024750045715674	1.19905296214082	down
mws0470	Methylmalonic acid	4.9e+07	47600000	47500000	29700000	31300000	29400000	48033333.3333333	30133333.3333333	0.62734212352533	-0.67267565775956	2.65567213000223e-05	1.26139416438363	down
mws0192	Succinic acid	50900000	48600000	48100000	31600000	33100000	29800000	49200000	31500000	0.640243902439024	-0.643306486951961	0.0001718374386065	1.25284107849863	down
mws0813	5-Oxoproline	117000	102000	112000	37800	37300	41100	110333.333333333	38733.3333333333	0.351057401812689	-1.51022114829005	0.00222155399100893	1.25571754475649	down
mws0345	Pipecolinic acid	156000	248000	172000	63500	49500	63600	192000	58866.6666666667	0.306597222222222	-1.70558346868121	0.0394170645876931	1.16194347824693	down
mws0001	L-Asparagine Anhydrous	821000	785000	815000	591000	395000	507000	807000	497666.666666667	0.61668731928955	-0.697388913864395	0.0282675878640281	1.18530129931092	down
mws0219	L-AsparticAcid	1500000	1770000	1560000	1240000	1250000	1370000	1610000	1286666.66666667	0.799171842650104	-0.323422341567693	0.0394696406001545	1.10043319885573	down
pmb0374	Aminopurine	33300	35200	37100	46200	42800	41800	35200	43600	1.23863636363636	0.308752706139629	0.00900961629923129	1.17120603255562	up
mws1336	4-Aminobenzoic acid	87600	91500	91200	26500	32300	27200	90100	28666.6666666667	0.318165001849797	-1.65215294694523	2.87592562679966e-05	1.26265597294082	down
mws2368	Tyrosol	24800	25800	20600	13300	11200	5190	23733.3333333333	9896.66666666667	0.416994382022472	-1.2619001478671	0.0127107243394284	1.1671589281421	down
mws0704	O-Phosphorylethanolamine	44300	48600	40400	23000	21100	24700	44433.3333333333	22933.3333333333	0.516129032258065	-0.954196310386875	0.00505275264923014	1.23072557391211	down
pme0295	4-Acetamidobutyric acid	60700	57700	74000	143000	124000	141000	64133.3333333333	136000	2.12058212058212	1.08446035308882	0.000915456068705988	1.23701524728219	up
mws0567	4-Guanidinobutyric acid	3550000	3580000	3180000	2720000	2820000	2650000	3436666.66666667	2730000	0.794374393792435	-0.3321089757271	0.020627305335987	1.17960653576417	down
mws0017	Spermidine	95100	99500	116000	138000	149000	153000	103533.333333333	146666.666666667	1.41661300708306	0.502445694024721	0.00706030133345235	1.19069413136509	up
mws0208	Adipic Acid	277000	262000	245000	98400	74200	52300	261333.333333333	74966.6666666667	0.286862244897959	-1.80156999322475	0.000605321327182245	1.24714858105432	down
pme0193	L-Glutamine	1130000	1230000	1100000	546000	430000	470000	1153333.33333333	482000	0.417919075144509	-1.25870448557297	0.000233894820326398	1.25088313893412	down
pme0026	L-(+)-Lysine	936000	1060000	1010000	460000	345000	440000	1002000	415000	0.414171656686627	-1.27169926696092	0.000314772198329879	1.24736269511265	down
pme0014	L-Glutamic acid	19500000	22900000	2e+07	16600000	13600000	16700000	20800000	15633333.3333333	0.751602564102564	-0.411958106346872	0.0245783238873013	1.10004711076088	down
pme3154	(Rs)-Mevalonic acid	1050000	1180000	1140000	947000	761000	716000	1123333.33333333	808000	0.719287833827893	-0.47535889259627	0.0280541815354944	1.12718464965406	down
mws0921	p-Coumaryl alcohol	19800	15900	17500	31400	33500	29700	17733.3333333333	31533.3333333333	1.7781954887218	0.830413937838206	0.000944989287255518	1.23388551343394	up
pme1109	Guanine	70400	82400	80900	33800	38500	39700	77900	37333.3333333333	0.479246897732135	-1.06115900183786	0.00281232467539229	1.23980600148155	down
mws0438	L-Arabitol	13900	11100	14300	8440	8060	10500	13100	9000	0.687022900763359	-0.541569905207775	0.0347945144780598	1.07833036631847	down
mws0183	Protocatechuic acid	556000	518000	450000	1010000	761000	1110000	508000	960333.333333333	1.89041994750656	0.918706757666548	0.0395423936662395	1.14207076894576	up
mws0885	2,4-Dihydroxy benzoic acid	601000	426000	540000	928000	741000	810000	522333.333333333	826333.333333333	1.58200382897256	0.661753091614142	0.0154894092878276	1.13576297128929	up
pmn001575	Gentisic acid	525000	537000	662000	1130000	928000	1230000	574666.666666667	1096000	1.90719257540603	0.931450524592585	0.0143119405830835	1.1836755592883	up
mws0254	L-Histidine	5150000	5e+06	5340000	2820000	3160000	3450000	5163333.33333333	3143333.33333333	0.608779857972886	-0.716007468114472	0.00205496407129645	1.24017826486131	down
pmf0608	Oxalic acid	4150000	4480000	3650000	2960000	2380000	3e+06	4093333.33333333	2780000	0.679153094462541	-0.558191271925516	0.0148237503954577	1.14209259834565	down
pme2914	3-Hydroxy-3-methylpentane-1,5-dioic acid	895000	997000	1010000	698000	691000	7e+05	967333.333333333	696333.333333333	0.719848380427291	-0.474235026999636	0.017087966195216	1.22229602629917	down
pmb0142	Caffeic aldehyde	73800	69800	74200	61300	65400	54700	72600	60466.6666666667	0.83287419651056	-0.263829498188384	0.0430166434759171	1.10310937983053	down
mws0028	Vanillic acid	76600	105000	86100	118000	112000	130000	89233.3333333333	120000	1.34478894284647	0.42737976757626	0.0448534016273692	1.06528364120581	up
pme1383	Pyridoxine	587000	584000	608000	1090000	1030000	968000	593000	1029333.33333333	1.73580663293985	0.795606242000921	0.00482790052351588	1.24903842414462	up
pme0181	1-Methylhistidine	621000	634000	619000	777000	809000	824000	624666.666666667	803333.333333333	1.28601921024546	0.362912193458137	0.00294181574651005	1.24915401974712	up
mws0279	3-N-Methyl-L-histidine	246000	235000	210000	266000	305000	282000	230333.333333333	284333.333333333	1.23444283646889	0.303860030930031	0.0256316617740923	1.09661226586996	up
pme0124	Glycyl-L-proline	15800	21000	16700	11100	11600	9400	17833.3333333333	10700	0.6	-0.736965594166206	0.0326100533686091	1.13810460375612	down
mws0154	Shikimic acid	465000	486000	431000	151000	196000	186000	460666.666666667	177666.666666667	0.385672937771346	-1.37455017762908	0.000206184622699809	1.25222270942845	down
mws0260	L-(+)-Arginine	1.5e+07	15700000	15600000	7980000	7700000	7170000	15433333.3333333	7616666.66666667	0.493520518358531	-1.01881802820217	1.82727232280926e-05	1.26156792496801	down
pme0008	L-Citrulline	2350000	2430000	2550000	1270000	973000	1160000	2443333.33333333	1134333.33333333	0.464256480218281	-1.10700604705617	0.000496993592854051	1.24992576673684	down
mws4175	D-Glucurono-6,3-lactone	76300	74100	82900	48300	60000	63000	77766.6666666667	57100	0.734247749678525	-0.4456611559002	0.0247492558598218	1.13072137668941	down
pme2024	Serotonin	9	9	9	428000	405000	407000	9	413333.333333333	45925.9259259259	15.4870211877729	0.000316590752696449	1.26511762701855	up
mws1200	Trans-4-Hydroxycinnamic Acid Methyl Ester	1110000	1130000	965000	654000	782000	637000	1068333.33333333	691000	0.646801872074883	-0.628604240396688	0.00577300417029324	1.18862815414028	down
mws1195	Methyl p-coumarate	1290000	1310000	1230000	678000	852000	694000	1276666.66666667	741333.333333333	0.580678851174935	-0.784187604088812	0.00439320557474927	1.2349640948044	down
Cmyp007180	Dihydroactinidiolide	334000	347000	342000	295000	279000	273000	341000	282333.333333333	0.827956989247312	-0.27237227041313	0.00356538564684467	1.2254818791484	down
mws0752	Undecylic Acid	354000	369000	394000	473000	424000	447000	372333.333333333	448000	1.20322291853178	0.266903952295445	0.0156564741304776	1.13951633093407	up
mws0237	Anchoic Acid	696000	749000	719000	505000	564000	417000	721333.333333333	495333.333333333	0.686691312384473	-0.542266383288219	0.0235072627403137	1.17488642368454	down
mws0736	N-Glycyl-L-leucine	99300	98600	101000	76700	70400	63700	99633.3333333333	70266.6666666667	0.705252592840415	-0.50378803004088	0.0135096115765945	1.22501558284715	down
pme0278	2,6-Diaminooimelic acid	541000	590000	622000	166000	126000	162000	584333.333333333	151333.333333333	0.258984597832287	-1.94906179346862	0.000446474109959031	1.25622388084366	down
mws0281	Citric Acid	28700000	31500000	26700000	34900000	33600000	36500000	28966666.6666667	3.5e+07	1.20828538550058	0.272961245739085	0.0291281922991659	1.11458303771721	up
Hmcp002123	6-Hydroxy-7-methoxycoumarin	504000	458000	453000	296000	293000	285000	471666.666666667	291333.333333333	0.617667844522968	-0.695096868218647	0.00628420319214527	1.24512359645991	down
Hmdp002169	6-Hydroxy-7-methoxy-coumarin	506000	472000	539000	365000	390000	312000	505666.666666667	355666.666666667	0.70336189848385	-0.507660909422609	0.00812138822252053	1.17521356762154	down
mws0277	Kinic acid	21800000	20500000	21100000	26300000	27500000	27300000	21133333.3333333	27033333.3333333	1.27917981072555	0.355219074077866	0.000365674863027689	1.24594043004307	up
Cmyp009787	damascenone	130000	126000	128000	68600	66400	63100	128000	66033.3333333333	0.515885416666667	-0.954877430719032	1.44428871627592e-05	1.26333120987848	down
mws1189	D-Galacturonic acid(Gal A)*	102000	125000	93700	61800	70500	71300	106900	67866.6666666667	0.634861241035235	-0.655486792365951	0.0421750093325708	1.13037724532324	down
pme3705	D-Glucoronic acid*	85900	90500	98300	64300	60500	59800	91566.6666666667	61533.3333333333	0.672005824535857	-0.573454357430082	0.00745113851496202	1.22550466685243	down
mws0027	Syringic acid	51800	56200	40300	30800	28300	38500	49433.3333333333	32533.3333333333	0.658125421443021	-0.603565544891744	0.0489920126742105	1.05244931244486	down
pme1419	L-Methionine methyl ester	42600	49200	39000	34800	28900	31100	43600	31600	0.724770642201835	-0.464403576599824	0.0362276564720216	1.09740824295597	down
mws5037	Alanylleucine	32500	35700	32900	22500	23600	25900	33700	24000	0.712166172106825	-0.48971418557334	0.00240287005182166	1.21488465886767	down
mws0282	L-Tryptophan	3020000	2640000	3180000	3320000	3940000	3910000	2946666.66666667	3723333.33333333	1.26357466063348	0.337510911091884	0.0420253765423294	1.05448323307859	up
pme3443	Sinapinaldehyde	694000	640000	692000	451000	507000	453000	675333.333333333	470333.333333333	0.6964461994077	-0.521916186203874	0.00130180870558494	1.22870843212088	down
pme0170	N-α-Acetyl-L-arginine	63300	65400	59300	40000	52500	41800	62666.6666666667	44766.6666666667	0.71436170212766	-0.485273357137557	0.0285746117465215	1.14186516718879	down
mws5045	12-Hydroxydodecanoic acid	3880	4190	3920	7050	6250	5510	3996.66666666667	6270	1.56880733944954	0.649668190108972	0.031306220300345	1.17528952776976	up
mws0677	N-Acetyl-5-hydroxytryptamine	60200	54200	70100	37500	41200	46300	61500	41666.6666666667	0.677506775067751	-0.561692721398309	0.0311675398256582	1.11683055661454	down
mws2608	N-Acetyl-D-galactosamine	180000	189000	176000	280000	236000	242000	181666.666666667	252666.666666667	1.39082568807339	0.475941618506803	0.028343752729219	1.17448584158167	up
mws4174	N-Acetyl-β-D-mannosamine	297000	322000	301000	566000	476000	491000	306666.666666667	511000	1.66630434782609	0.736651930714402	0.0130471668567435	1.21833896103014	up
pmp000284	Fraxidin	1050000	1030000	971000	649000	743000	629000	1017000	673666.666666667	0.662405768600459	-0.594212858198921	0.00216518029675992	1.22919495860873	down
mws5042	Glycylphenylalanine	78800	88400	82100	40200	42600	44700	83100	42500	0.511432009626955	-0.96738563574528	0.00131703151632283	1.2513661758046	down
pmp000691	Loganetin	549000	619000	604000	2690000	2650000	2360000	590666.666666667	2566666.66666667	4.34537246049661	2.11947984191461	0.00197182888772874	1.25864268841186	up
mws0119	Myristic Acid	16900000	17400000	18700000	15500000	14500000	13800000	17666666.6666667	14600000	0.826415094339623	-0.275061489849388	0.0138098366726475	1.14309698792447	down
mws0474	Dodecanedioic aicd	5640	5150	5560	9860	9060	7900	5450	8940	1.64036697247706	0.714018601519029	0.0198273454977222	1.19949105115042	up
mws0863	2-Deoxyribose 5-phosphate	12900	5830	11400	17700	19300	20900	10043.3333333333	19300	1.92167275141055	0.942362675282136	0.0346102549483869	1.12953323073483	up
mws4176	DL-Alanyl-DL-phenylalanine	57000	61900	64700	33900	36200	28500	61200	32866.6666666667	0.537037037037037	-0.896906507035897	0.000904528704670947	1.23471580103812	down
pme0264	Thymidine	43600	46900	50400	22600	23000	22400	46966.6666666667	22666.6666666667	0.482611781405252	-1.05106496017193	0.00613544224133665	1.24950799115861	down
pme3732	Cytidine	896000	895000	870000	1670000	1590000	1340000	887000	1533333.33333333	1.72867343104096	0.789665350809517	0.0221742121167171	1.20957768483898	up
mws0248	Uridine	268000	292000	270000	540000	524000	497000	276666.666666667	520333.333333333	1.88072289156626	0.911287295743622	0.000264888050319224	1.25677720054965	up
pme3961	Deoxyadenosine	145000	154000	165000	97900	91500	90300	154666.666666667	93233.3333333333	0.602801724137931	-0.730244551538743	0.00370977727534071	1.24039080895728	down
mws0361	Palmitoleic Acid	48400	45800	43300	31100	28700	26900	45833.3333333333	28900	0.630545454545455	-0.665327720077549	0.0010470847212733	1.23486238733817	down
pme1184	Deoxyguanosine	122000	128000	142000	69900	64200	70000	130666.666666667	68033.3333333333	0.520663265306122	-0.941577471969852	0.00500120199156772	1.24145542419992	down
pme2890	L-Homocystine	20200	27300	26500	14400	15600	16200	24666.6666666667	15400	0.624324324324324	-0.679632419100255	0.0475159270764865	1.13312850569618	down
mws0383	Cis-10-Heptadecenoic Acid	3300000	3e+06	3240000	2120000	1860000	1940000	3180000	1973333.33333333	0.620545073375262	-0.688392090376562	0.000630947555812659	1.24161306504168	down
mws0362	Margaric Acid	79400	77000	74800	52000	51900	45500	77066.6666666667	49800	0.646193771626298	-0.629961249711442	0.00104847600976691	1.24474801886174	down
pme3475	Butin	248000	199000	226000	309000	317000	295000	224333.333333333	307000	1.36849925705795	0.452594651481019	0.0156176483378771	1.18457127800264	up
pmp001264	Hexadecylsphingosine	2970000	2920000	3050000	2770000	2700000	2760000	2980000	2743333.33333333	0.920581655480984	-0.119382400761692	0.0104393858989562	1.18721674939215	down
mws1038	(R)-Pantetheine	9	9	3060	12000	11200	11100	1026	11433.3333333333	11.143599740091	3.47814343961933	0.00614904422275219	1.24068567624761	up
mws5035	Leucylphenylalanine	259000	297000	308000	139000	154000	121000	288000	138000	0.479166666666667	-1.06140054466414	0.00206266534747206	1.23226305841859	down
pmb0889	Punicic acid	295000	291000	291000	423000	388000	384000	292333.333333333	398333.333333333	1.36259977194983	0.446361870423378	0.0126246265550042	1.23245353714286	up
mws0367	α-Linolenic Acid	44300	43100	51100	33500	34700	34300	46166.6666666667	34166.6666666667	0.740072202166065	-0.434262066543742	0.0381780988780848	1.1673851540005	down
mws0629	Asp-phe	31500	31000	31700	19800	16700	18500	31400	18333.3333333333	0.583864118895966	-0.776295441200761	0.00324432995806204	1.25330904762021	down
pme1178	Guanosine	3550000	3720000	3730000	6410000	6180000	6080000	3666666.66666667	6223333.33333333	1.69727272727273	0.76321840381418	0.000107763302598556	1.26095683118236	up
mws0668	Xanthosine	109000	101000	91900	326000	358000	3e+05	100633.333333333	328000	3.25935740311361	1.70458755871298	0.00307899997194563	1.25105034675223	up
mws1094	Dihydrokaempferol	11000	12800	12100	38500	40000	36500	11966.6666666667	38333.3333333333	3.2033426183844	1.67957811200869	0.000178775629013888	1.26113347272518	up
pmn001686	10,16-Dihydroxy-palmitic acid	10500	8900	10300	35200	32700	29000	9900	32300	3.26262626262626	1.70603373461432	0.0039502576839304	1.24863454271812	up
mws0054	Catechin	13700000	15100000	12900000	12100000	10800000	10300000	13900000	11066666.6666667	0.796163069544364	-0.328864142097739	0.0290712933841342	1.08961310277175	down
pmb2787	9-KODE	975000	1e+06	1040000	1480000	1440000	1370000	1005000	1430000	1.4228855721393	0.508819645599461	0.00101017177669195	1.24687537002532	up
pmb2786	9-HOTrE	3900000	4040000	3960000	2230000	2220000	2050000	3966666.66666667	2166666.66666667	0.546218487394958	-0.872449950279489	3.74595112229254e-05	1.26195922060251	down
Rfmb091	9-Hydroxy-10,12-octadecadienoic acid	12900000	12700000	13600000	19100000	1.9e+07	17200000	13066666.6666667	18433333.3333333	1.41071428571429	0.496425826119499	0.00562237207671954	1.22763005579395	up
Rfmb090	13-Hydroxy-9,11-octadecadienoic acid	12300000	12300000	12900000	18400000	17600000	16500000	12500000	17500000	1.4	0.485426827170242	0.00638113767828147	1.23255935992521	up
pmn001688	9S-Hyroxy-10E,12E-octadecadienoic acid	12800000	12700000	12900000	19200000	19100000	17900000	12800000	18733333.3333333	1.46354166666667	0.54946381949977	0.00430599706315517	1.25327503031352	up
pmb2799	12,13-EODE	351000	341000	339000	947000	964000	917000	343666.666666667	942666.666666667	2.74296799224054	1.45573778744129	0.000233118784731929	1.26443109023327	up
pmb2778	9,10-EODE	13800000	14200000	14700000	17900000	17600000	16600000	14233333.3333333	17366666.6666667	1.22014051522248	0.287047302658018	0.00432955828587794	1.21225845977614	up
Zmhp002714	5,6,7-Tetrahydroxy-8-methoxyflavone	9	9	9	16400	19500	13800	9	16566.6666666667	1840.74074074074	10.8460707291735	0.00975642075394552	1.2413951364353	up
Zmhn001926	Salicylic acid O-glycoside	6470000	6090000	6930000	5520000	5450000	4960000	6496666.66666667	5310000	0.817342226782966	-0.29098782373258	0.0199885643465413	1.12965794281058	down
Hmtn001302	Glucosyloxybenzoic acid	6430000	6660000	6510000	5470000	5860000	5560000	6533333.33333333	5630000	0.861734693877551	-0.214684326201185	0.0057502704897403	1.21251197346384	down
pme1086	Glutathione reduced form	9	5050	5910	27200	27600	29400	3656.33333333333	28066.6666666667	7.67617832072203	2.94038822631094	0.00245552194930305	1.24991457041837	up
pmn001610	Eicosadienoic acid	996000	1120000	1100000	738000	730000	720000	1072000	729333.333333333	0.680348258706468	-0.555654668386372	0.0112326159865418	1.23457153547144	down
Lmhn003074	Feruloylmalic acid	613000	603000	589000	408000	425000	504000	601666.666666667	445666.666666667	0.740720221606648	-0.43299937168118	0.028724447246992	1.17956235283049	down
pmn001606	Eicosenoic acid	80600	77000	85500	66500	66200	66900	81033.3333333333	66533.3333333333	0.821061291649527	-0.284438172691468	0.0269876011358098	1.19810938477731	down
pme3967	2-(Dimethylamino)guanosine	73500	72800	76100	117000	112000	112000	74133.3333333333	113666.666666667	1.53327338129496	0.616614951188027	0.000144803288780019	1.25987783952184	up
pmp000002	Ladanein	10600	8600	11200	3960	3820	3560	10133.3333333333	3780	0.373026315789474	-1.42265068338872	0.0134546016333602	1.22803631680511	down
Rfmb089	9,10-Dihydroxy-12-octadecenoic acid	140000	134000	134000	213000	199000	187000	136000	199666.666666667	1.46813725490196	0.55398685081729	0.00974025760870876	1.22980837801197	up
pmn001367	Protocatechuic acid-4-glucoside*	1100000	1080000	1100000	787000	671000	766000	1093333.33333333	741333.333333333	0.678048780487805	-0.560539026781938	0.00835965922002686	1.23958310460591	down
pmb2871	2,5-Dihydroxy benzoic acid O-hexside*	647000	611000	623000	254000	4e+05	397000	627000	350333.333333333	0.558745348219032	-0.839737179561017	0.0245828677861803	1.19264442212227	down
pme3459	Caffeyl alcohol	41500	24200	33700	51700	55700	56600	33133.3333333333	54666.6666666667	1.64989939637827	0.72237805794316	0.0405078271261642	1.13874318532263	up
mws0983	N-Oleoylethanolamine	1500000	1560000	1660000	1040000	937000	921000	1573333.33333333	966000	0.613983050847458	-0.703729264692274	0.000668793928413322	1.24195253397079	down
pmb3894	Di-O-methylquercetin	2270000	2410000	2530000	3190000	2950000	2920000	2403333.33333333	3020000	1.25658807212205	0.329511790805412	0.00588348589004618	1.18788083766245	up
pmp000232	Cis-3-p-coumaric quinic acid	608000	643000	714000	405000	444000	384000	655000	411000	0.627480916030534	-0.67235651274313	0.00549154548771471	1.21471850339615	down
pmb3068	1-O-p-Coumaroyl quinic acid	92500	82500	89500	52000	74300	62300	88166.6666666667	62866.6666666667	0.713043478260869	-0.487938046326292	0.0417964427376688	1.10468873762398	down
pme0519	D-(+)-Sucrose	6300000	7730000	6930000	11200000	10700000	11600000	6986666.66666667	11166666.6666667	1.59828244274809	0.676522378695047	0.00212950415137978	1.23275056459683	up
mws1333	Melibiose	2680000	2540000	2320000	3660000	3950000	3620000	2513333.33333333	3743333.33333333	1.4893899204244	0.574721499131937	0.00113376366758428	1.23071405461461	up
mws1080	Galactinol	9820000	10700000	10200000	17100000	20400000	17900000	10240000	18466666.6666667	1.80338541666667	0.850707760215395	0.0104961060410182	1.22801900556677	up
mws5038	Isomaltulose	5180000	4690000	5050000	7120000	9010000	8310000	4973333.33333333	8146666.66666667	1.63806970509383	0.711996749563492	0.0228323753299782	1.19081527927563	up
mws0264	D-(+)-TrehaloseAnhydrous	3520000	3490000	2540000	5970000	5040000	4760000	3183333.33333333	5256666.66666667	1.65130890052356	0.723610021867399	0.0135498358048489	1.1458221626208	up
mws0906	Coniferin	624000	714000	727000	580000	560000	540000	688333.333333333	560000	0.813559322033898	-0.297680548640685	0.0454709744838824	1.11560284410779	down
mws0609	Guanosine 3',5'-cyclic monophosphate	51700	64700	62500	152000	145000	135000	59633.3333333333	144000	2.41475684740078	1.27187792499892	0.000237887785173193	1.25178839929807	up
mws4108	1-Methoxyphaseollin	98400	89000	98500	84700	77500	77700	95300	79966.6666666667	0.839104582021686	-0.253077462337664	0.0203388897459077	1.12567835814471	down
pme1816	Neochlorogenic acid(5-O-Caffeoylquinic acid)*	2740000	3060000	2950000	2610000	2520000	2440000	2916666.66666667	2523333.33333333	0.865142857142857	-0.208989716733959	0.033622277891613	1.11429847863729	down
mws0178	Chlorogenic acid	1530000	1530000	1540000	1390000	1330000	1440000	1533333.33333333	1386666.66666667	0.904347826086957	-0.145050332803283	0.0425918677539276	1.16008634611685	down
mws2108	Cryptochlorogenic acid*	15600000	18100000	16300000	13800000	11100000	10800000	16666666.6666667	11900000	0.714	-0.486004020632987	0.0189482636490617	1.128426246626	down
pmb0890	MAG(18:2)	6450000	6540000	6520000	8310000	8610000	7980000	6503333.33333333	8300000	1.27626858021527	0.351931964346417	0.00891650128372193	1.24002214739344	up
mws1526	Sweroside	5360000	5360000	6100000	4200000	3910000	3630000	5606666.66666667	3913333.33333333	0.697978596908442	-0.518745297145092	0.0069904163016335	1.19460337100352	down
mws0097	Pinoresinol	299000	317000	345000	243000	220000	235000	320333.333333333	232666.666666667	0.726326742976067	-0.461309394564098	0.0103965637732055	1.19757376288186	down
pmb3107	Syringic acid O-glucoside	1210000	1330000	1200000	910000	751000	918000	1246666.66666667	859666.666666667	0.689572192513369	-0.536226496985785	0.00587492929822262	1.19291430020233	down
pmb0998	Guanosine 5'-monophosphate	9	20000	9	33400	41000	62600	6672.66666666667	45666.6666666667	6.84384054351084	2.77480614647752	0.0267229727997342	1.10263030915957	up
mws5040	Turanose	733000	927000	1010000	1140000	1380000	1240000	890000	1253333.33333333	1.40823970037453	0.493892919990083	0.029035197843718	1.08892865728847	up
mws0011	Syringin	196000	213000	215000	133000	144000	123000	208000	133333.333333333	0.641025641025641	-0.641546029087523	0.000947627763132731	1.23400233673353	down
pmp000696	Logamic acid	25900	29600	30600	80700	85800	82700	28700	83066.6666666667	2.89430894308943	1.53321892562716	1.24044600296724e-05	1.26222960024766	up
pmb2940	1-O-β-D-Glucopyranosyl sinapate	912000	824000	998000	1400000	1460000	1420000	911333.333333333	1426666.66666667	1.56547183613753	0.646597553682449	0.00491333687640088	1.23965649418407	up
VCmjp04550	Loganin	2500000	2170000	2370000	5190000	4920000	6200000	2346666.66666667	5436666.66666667	2.31676136363636	1.21210944807459	0.0117777225780498	1.22534742580386	up
VCmjp04373	Secoxyloganin	3170000	3430000	3010000	2550000	2160000	2210000	3203333.33333333	2306666.66666667	0.720083246618106	-0.473764393137026	0.00661605226560332	1.18065971544577	down
pmn001494	Syringaresinol	90400	93300	91500	27200	29600	26500	91733.3333333333	27766.6666666667	0.302688953488372	-1.72409206933655	1.02895268058185e-06	1.26492493703609	down
mws2523	Trehalose 6-phosphate	30200	33300	23400	47600	47100	51800	28966.6666666667	48833.3333333333	1.68584579976985	0.75347258249521	0.00927367141209517	1.201988120587	up
mws2186	Avicularin	240000	229000	335000	503000	432000	499000	268000	478000	1.78358208955224	0.834777617522976	0.00935496639316782	1.18031731844269	up
mws1179	Naringenin-7-O-glucoside	884000	879000	849000	776000	753000	766000	870666.666666667	765000	0.878637059724349	-0.18666074324526	0.00257208646102935	1.23024169928277	down
Zmhn003534	Naringenin-O-glucoside	1440000	1480000	1430000	1270000	1280000	1270000	1450000	1273333.33333333	0.87816091954023	-0.187442762700342	0.0055456819984396	1.24655329260166	down
mws0355	Catechin gallate	240000	319000	376000	679000	686000	9e+05	311666.666666667	755000	2.42245989304813	1.2764727801586	0.0117392248726067	1.18641045337117	up
pmp000573	Acacetin-7-O-galactoside	38500	39000	35400	28200	30600	26000	37633.3333333333	28266.6666666667	0.7511071744907	-0.412909316209802	0.00622189094489562	1.18677690363865	down
mws0089	Kaempferol-7-O-glucosdie*	55400	39100	61500	1210000	1210000	1130000	52000	1183333.33333333	22.7564102564103	4.50820109041716	0.000276483036925432	1.26438623578578	up
mws2209	Kaempferol-3-O-glucoside (Astragalin)	59500	91700	65700	1170000	1380000	1560000	72300	1370000	18.9488243430152	4.24403643578413	0.00711183295114393	1.24701630019357	up
pmn001405	Luteolin-7-O-glucoside*	1930000	1780000	2370000	10700000	8400000	1e+07	2026666.66666667	9700000	4.78618421052632	2.25887592435206	0.00523543601715165	1.2453347446414	up
mws0913	Kaempferol-3-O-galactoside (Trifolin)	1150000	1110000	1360000	5220000	4920000	6090000	1206666.66666667	5410000	4.48342541436464	2.16460139746477	0.00510187166513059	1.24787065450124	up
pmb0550	Cyanidin 3-O-glucoside (Kuromanin)	228000	292000	451000	830000	775000	819000	323666.666666667	808000	2.49639546858908	1.31984649805376	0.0138871128168368	1.21839710673282	up
pmb0876	LysoPE 16:0	2110000	2150000	2240000	4700000	4760000	4530000	2166666.66666667	4663333.33333333	2.15230769230769	1.10588433924894	4.91311306026234e-05	1.2633527860242	up
Lmmp002795	Pratensein 7-O-glucopyranoside	9	9	9	462000	509000	442000	9	471000	52333.3333333333	15.6754425328326	0.00177289143402984	1.26133874330636	up
pmp000579	Diosmetin-7-O-galactoside	3300000	2960000	3690000	8360000	7470000	7820000	3316666.66666667	7883333.33333333	2.37688442211055	1.24907175279575	0.000211556531688922	1.25269210739839	up
mws1329	Quercetin-7-O-Glucoside*	3370000	2890000	3580000	6610000	5920000	7330000	3280000	6620000	2.01829268292683	1.01313540218913	0.00556401179100947	1.22146348520489	up
Hmcn001884	6-Hydroxyluteolin 5-glucoside	51200	45900	57200	2e+05	217000	155000	51433.3333333333	190666.666666667	3.70706416072586	1.89027708509502	0.0149564463805262	1.22206902916193	up
Lmdp003286	Isohyperoside	6930000	6680000	8520000	13600000	13500000	1.6e+07	7376666.66666667	14366666.6666667	1.94758246723904	0.961684418175449	0.00324828201235905	1.21715848114981	up
pme1598	Hesperetin 5-O-glucoside	3340000	3e+06	4360000	7700000	6600000	7010000	3566666.66666667	7103333.33333333	1.99158878504673	0.993919796494194	0.00296111702512822	1.21476155378074	up
pmn001704	2,3-Dihydroxy 5(6),12(13)diene ursolic acid	70000	73500	66900	217000	203000	197000	70133.3333333333	205666.666666667	2.93250950570342	1.55213578474448	0.000796488657181104	1.26062633520501	up
pmn001705	3,24-Dihydroxy-17,21-semiacetal-12(13)oleanolic fruit	18200000	18500000	17500000	15100000	14500000	14600000	18066666.6666667	14733333.3333333	0.81549815498155	-0.29424648196244	0.00151015598684995	1.23886322320646	down
pmn001706	2-Hydroxyoleanolic acid	18200000	18700000	18200000	14400000	14600000	14800000	18366666.6666667	14600000	0.79491833030853	-0.331121448969984	0.00011303403752295	1.25863042433816	down
pmp000266	3β,19α-Dihydroxyolean-12-en-28-oic acid	77900	70800	62500	55200	53300	48700	70400	52400	0.744318181818182	-0.426008617099847	0.0399438702073919	1.11449320267418	down
Hmbn005207	Hederagenin	3910000	3960000	4510000	11500000	11200000	1.1e+07	4126666.66666667	11233333.3333333	2.72213247172859	1.44473727685496	1.49826358927114e-05	1.26302198654712	up
mws1610	Maslinic acid	19600000	19300000	1.9e+07	1.6e+07	15200000	15600000	19300000	15600000	0.808290155440414	-0.307054818405832	0.000331345210548617	1.25065762724023	down
pmb1912	10-Formyl-THF	386000	384000	450000	709000	782000	707000	406666.666666667	732666.666666667	1.80163934426229	0.849310238498982	0.000627566508774851	1.24083721296975	up
Hmpp003242	Isorhamnetin-3-O-glucoside	903000	825000	712000	1190000	1090000	1230000	813333.333333333	1170000	1.43852459016393	0.524589882741674	0.00827372097713727	1.17994419421935	up
pmb2319	LysoPC 15:0	107000	116000	104000	63400	54000	56300	109000	57900	0.531192660550459	-0.912692881675052	0.000494002978745556	1.24590542170228	down
Hmyn007168	LysoPG(16:0)	2900000	2990000	2980000	1470000	1430000	1270000	2956666.66666667	1390000	0.470124013528749	-1.0888867208564	0.000256327223740706	1.26121787532163	down
pmp000444	27,28-Dicarboxyl ursolic acid	50500	46300	44900	28800	28300	30500	47233.3333333333	29200	0.618207480592802	-0.693836983316845	0.00378527585957058	1.24117333577002	down
Li512114	Ursolic acid-OCH3	370000	324000	365000	723000	771000	692000	353000	728666.666666667	2.06421152030217	1.04559081167957	0.000429098011995806	1.25270610803982	up
pmp001270	LysoPC 16:1	21700000	21700000	21900000	11300000	10800000	10200000	21766666.6666667	10766666.6666667	0.494640122511485	-1.01554882685251	0.000529019975381454	1.26366731692725	down
pmb0855	LysoPC 16:0	13400000	14300000	14100000	25300000	26400000	24600000	13933333.3333333	25433333.3333333	1.82535885167464	0.868180114753648	0.000289560635660305	1.25920286116554	up
pmb3061	5-O-p-Coumaroyl quinic acid O-hexoside	26500	24800	26600	21600	22700	24000	25966.6666666667	22766.6666666667	0.876765083440308	-0.189737749771579	0.025419051429656	1.10143838540672	down
mad2394	Sinapoyl-p-coumaroyltartaric acid	667000	503000	643000	415000	304000	358000	604333.333333333	359000	0.594043022614451	-0.75136067519995	0.0215787105664302	1.13566138142375	down
pmb0565	Syringetin 3-O-hexoside	28500	41800	34000	9	9	9	34766.6666666667	9	0.000258868648130393	-11.915492130131	0.0121001289187057	1.23575449988365	down
pmb2406	LysoPC 17:0	51100	55400	59600	92700	91200	91300	55366.6666666667	91733.3333333333	1.65683323299217	0.728428396739722	0.00343744567062482	1.25414934852723	up
Hmqp006235	LysoPC 18:4	68000	68400	67000	48200	47000	43600	67800	46266.6666666667	0.682399213372665	-0.551312111279239	0.00214561502606327	1.25473220258463	down
pmn001384	Isochlorogenic acid C	9820000	13400000	12700000	5870000	8180000	7640000	11973333.3333333	7230000	0.603841870824053	-0.727757297068873	0.028815329710884	1.11042728348332	down
pmn001382	Isochlorogenic acid A	9070000	11600000	11300000	6010000	8470000	5670000	10656666.6666667	6716666.66666667	0.630278385986863	-0.665938905365191	0.0300372707316861	1.0839143140208	down
mws1584	Cynarin	622000	963000	554000	2500000	2290000	1750000	713000	2180000	3.05750350631136	1.6123541532204	0.00918711165040021	1.19483584633133	up
pmb0854	LysoPC 18:3	1770000	1760000	1810000	1380000	1270000	1230000	1780000	1293333.33333333	0.726591760299625	-0.460783089500426	0.00443973458640396	1.24244020623093	down
pmp001273	LysoPC 18:2	139000	144000	168000	231000	235000	210000	150333.333333333	225333.333333333	1.49889135254989	0.583895813026803	0.00340455767792	1.20712946326834	up
pmp001281	LysoPC 18:1	2840000	2860000	2890000	695000	660000	630000	2863333.33333333	661666.666666667	0.231082654249127	-2.11351912399551	1.84726885966155e-07	1.26558381161667	down
pmn001710	Rosmarinyl Glucoside	420000	371000	356000	263000	309000	3e+05	382333.333333333	290666.666666667	0.760244115082825	-0.395465351238898	0.0218995113561277	1.12275307909925	down
mws0126	LysoPC 18:0	1280000	1300000	1470000	4e+06	3320000	2950000	1350000	3423333.33333333	2.5358024691358	1.34244236854621	0.0182303023389386	1.2119031036423	up
pmp000713	6'-O-D-Glucosylloganic acid	104000	117000	112000	763000	884000	885000	111000	844000	7.6036036036036	2.92668332235708	0.00283491906177401	1.25808025232691	up
Hmln002189	Quercetin-3-O-(6''-O-malonyl)-galactoside	338000	315000	424000	799000	784000	755000	359000	779333.333333333	2.17084493964717	1.11825667998745	0.00252642346540573	1.24815574855047	up
pmp000589	Quercetin-7-O-(6'-O-malonyl)-β-D-glucoside	558000	917000	1590000	2570000	2530000	2310000	1021666.66666667	2470000	2.41761827079935	1.27358646861505	0.0337187076057083	1.16206276004659	up
mws1138	Betanin	890000	1110000	1360000	2220000	2150000	2580000	1120000	2316666.66666667	2.06845238095238	1.04855174483211	0.00326474577478753	1.20655549989113	up
pme0431	Procyanidin A1	74100	68000	96700	10900	23700	17900	79600	17500	0.219849246231156	-2.18541350871132	0.00997521074418895	1.21075868761996	down
pmn001667	Procyanidin B4	139000	124000	117000	103000	99600	97000	126666.666666667	99866.6666666667	0.788421052631579	-0.342961794759559	0.0459056945119999	1.1317498103477	down
Rfmb26203	Syringaresinol-Hex	128000	135000	150000	225000	252000	210000	137666.666666667	229000	1.6634382566586	0.734168317398655	0.00691199771248757	1.2108884001275	up
pmb2586	Gallocatechin-catechin	14100	14200	12000	62600	64600	65400	13433.3333333333	64200	4.77915632754342	2.25675595931549	1.66452714309802e-06	1.26467852149041	up
pmp000593	Luteolin-7-O-rutinoside	975000	913000	943000	4260000	5800000	3880000	943666.666666667	4646666.66666667	4.92405510420346	2.29984690685004	0.024131374533596	1.20635841474306	up
pme1605	Kaempferol-3-O-robinobioside(Biorobin)	1430000	1490000	1330000	7640000	7070000	6730000	1416666.66666667	7146666.66666667	5.04470588235294	2.33477015943271	0.00164241106336155	1.26036344227262	up
pme0369	Kaempferol-3-O-rutinoside(Nicotiflorin)*	1450000	1450000	1380000	6700000	6990000	6390000	1426666.66666667	6693333.33333333	4.69158878504673	2.23007656754963	0.000901373863029823	1.26306076249758	up
Lmbp003230	Kaempferol-3-O-neohesperidoside	5190000	5140000	6260000	16700000	1.5e+07	16200000	5530000	15966666.6666667	2.88728149487643	1.52971176966768	0.00013948356729695	1.25708872883131	up
pmp001079	Lonicerin	967000	724000	925000	4470000	4650000	3460000	872000	4193333.33333333	4.80886850152905	2.26569747626857	0.00990514816212048	1.23425650383508	up
GQ512005	Kaempferol-3-O-glucoside-7-O-rhamnoside*	956000	950000	850000	4190000	4990000	4830000	918666.666666667	4670000	5.08345428156749	2.34580916261389	0.00365334457547746	1.25494783731781	up
pmp001080	Neodiosmin (Diosmetin-7-O-Neohesperidoside)	237000	240000	239000	575000	479000	511000	238666.666666667	521666.666666667	2.18575418994413	1.12813116455572	0.00974434630078105	1.24160813195234	up
mws1661	Diosmin	601000	584000	612000	1530000	1270000	1340000	599000	1380000	2.30383973288815	1.20404035887675	0.00915964995379601	1.24149184661251	up
Lmyp004052	Quercetin-3-O-(6''-trans-p-Coumaroyl)-β-D-galactopyranoside	9	9	9	373000	346000	356000	9	358333.333333333	39814.8148148148	15.2810177269754	0.000483394498279921	1.26470960996023	up
Hmmp002336	Quercetin-O-feruloyl-Pentoside	6830000	7e+06	7470000	11300000	1.4e+07	1.3e+07	7100000	12766666.6666667	1.7981220657277	0.846490961699119	0.0146794363745747	1.21676865807846	up
mws0059	Quercetin-3-O-rutinoside (Rutin)*	4600000	3480000	5710000	9550000	7090000	7450000	4596666.66666667	8030000	1.74691805656273	0.80481193672449	0.0278426705361913	1.09382115135904	up
pmn001583	Quercetin-3-O-robinobioside*	6100000	5400000	7400000	10400000	9350000	10500000	6300000	10083333.3333333	1.6005291005291	0.678548907940884	0.00885100793705131	1.18910864426097	up
Zmxp003107	Luteolin-di-O-glucoside	131000	104000	9	432000	339000	257000	78336.3333333333	342666.666666667	4.37430055870201	2.12905235153637	0.0164706657302504	1.13795083531143	up
Lmbp002336	Quercetin-3-O-(2-O-α-L-rhamnopyranosyl)-β-D-galactopyranoside	9	9	9	17500	20100	17700	9	18433.3333333333	2048.14814814815	11.000104357846	0.00204925969444671	1.26062334407538	up
Li512117	Quercetin-3-O-neohesperidoside	238000	265000	299000	458000	416000	597000	267333.333333333	490333.333333333	1.83416458852868	0.87512310479991	0.0443775895841736	1.12545949417448	up
mws0036	Hesperidin	1150000	1290000	1570000	2280000	2300000	1810000	1336666.66666667	2130000	1.59351620947631	0.672213694492074	0.0193738928921492	1.12783035401283	up
mws4134	Oxidized Glutathione	11800	13300	15800	23800	20000	22400	13633.3333333333	22066.6666666667	1.61858190709046	0.694730373865469	0.00639320410502164	1.18296063116685	up
Zmxp002867	Chrysoeriol-di-O-glucoside	223000	266000	205000	1350000	1520000	821000	231333.333333333	1230333.33333333	5.31844380403458	2.41100416966735	0.0407431786569987	1.16573007855471	up
pmp001310	6-Hydroxykaempferol-3,6-O-Diglucoside	60700	37000	43600	265000	416000	319000	47100	333333.333333333	7.07714083510262	2.82316662921551	0.0207930395897834	1.20791063612236	up
pmb0530	Nicotinic acid adenine dinucleotide	294000	275000	282000	194000	211000	221000	283666.666666667	208666.666666667	0.735605170387779	-0.442996474753345	0.00226139348092225	1.22617659179655	down
Hmqp003184	Luteolin-O-Malonyl-O-Hexoside-O-Pentoside	9190	9	12200	120000	77200	85400	7133	94200	13.2062245899341	3.72314618116409	0.0162753069218164	1.20841611508538	up
pmn001370	Pinoresinol diglucoside	96900	131000	136000	192000	229000	198000	121300	206333.333333333	1.70101676284694	0.766397358259961	0.00726964226116681	1.17710427218094	up
Hmqp002870	Luteolin-O-Hexoside-O-Hexoside-O-Pentoside	12300	8030	11400	35600	26400	31500	10576.6666666667	31166.6666666667	2.94673810274189	1.55911884374472	0.00678668995513921	1.21680211282596	up
Hmcp001757	Quercetin-O-rhamnoside-O-Hexoside-O-rhamnoside	9	9	9	20300	28300	30900	9	26500	2944.44444444444	11.523779737783	0.0141888140052464	1.23057035523514	up
pmb0672	6-C-Hexosyl-apigenin O-feruloylhexoside	9	9	9	112000	118000	99600	9	109866.666666667	12207.4074074074	13.5754692147945	0.00242316517783716	1.25972250025938	up
GQ512001	Quercetin-O-rutinoside-hexose	4580	9200	7170	13400	13900	13500	6983.33333333333	13600	1.94749403341289	0.961618908272144	0.0369857070757013	1.17264816221064	up
Lmmp002334	Quercetin-glucoside-glucoside-rhamnoside	21800	49800	56100	103000	69900	109000	42566.6666666667	93966.6666666667	2.20751761942052	1.1424249528677	0.0340212190032737	1.07343939958701	up
pme2746	Flavin adenine dinucleotide(FAD)	247000	261000	241000	201000	2e+05	178000	249666.666666667	193000	0.773030707610147	-0.371402370469514	0.00478815170055067	1.19947415180336	down
VCmjn08700	bourneioside A	18000	19900	19600	13100	12300	12700	19166.6666666667	12700	0.662608695652174	-0.593770958338416	0.00362313878852064	1.24215365231029	down
