# Supplementary material for: Accumulation Pattern of Flavonoids during Fruit Development of Lonicera maackii Determined by Metabolomics
Source: Molecules. 2021 Nov 16;26(22):6913. doi: 10.3390/molecules26226913 (PMC8624894; doi:10.3390/molecules26226913)
Supplement: Supplementary file 1 [file molecules-26-06913-s001.zip › supplementary materials/table S5.xls]

#ID	name	ME1011-1	ME1011-2	ME1011-3	ME1017-1	ME1017-2	ME1017-3	ME1011_Mean	ME1017_Mean	Fold_change	log2FC	Pvalue	VIP	regulated
pmb0484	Choline	8250000	8450000	7510000	6490000	6370000	7200000	8070000	6686666.66666667	0.828583230070219	-0.271281473386756	0.0234220889106336	1.03577765574545	down
pme2049	2-Hydroxybutanoic acid	13300	19900	17500	48000	50300	52200	16900	50166.6666666667	2.96844181459566	1.56970583464372	0.00036511513687647	1.1748371265359	up
mws0890	Serine	14500	13300	9940	85500	74700	94200	12580	84800	6.74085850556439	2.75293234257127	0.00415888651628456	1.17084518484474	up
pme2433	Diethanolamine	45400	29100	38600	123000	118000	107000	37700	116000	3.07692307692308	1.62148837674627	0.000303708254122232	1.16898946751355	up
mws0255	Cytosine	294000	285000	274000	1790000	1710000	1360000	284333.333333333	1620000	5.69753810082063	2.51033866717485	0.00952610727406934	1.16328947235646	up
pme2122	Histamine	233000	213000	212000	1200000	1240000	996000	219333.333333333	1145333.33333333	5.22188449848024	2.38457054740322	0.00625318886181999	1.17024186217067	up
pme0006	L-Proline	377000	376000	410000	647000	592000	604000	387666.666666667	614333.333333333	1.58469475494411	0.664204974157495	0.000718281578137137	1.16769968540933	up
pmb1096	Indole	14100	18900	13600	39200	31900	41200	15533.3333333333	37433.3333333333	2.40987124463519	1.26895606774632	0.00527642006273503	1.1355836496118	up
mws0256	L-Valine	3210000	3010000	3390000	5440000	5900000	7170000	3203333.33333333	6170000	1.9261186264308	0.945696559096824	0.0249210586321491	1.11702437013703	up
mws0147	3-Hydroxy-3-methyl butyric acid	23100	21600	19800	9160	8700	6400	21500	8086.66666666667	0.376124031007752	-1.41071961007747	0.000499386076392194	1.16484052579099	down
mws0230	L-(-)-Threonine	1490000	1110000	1350000	2290000	2360000	2430000	1316666.66666667	2360000	1.79240506329114	0.841896707018532	0.00583368414800825	1.15667959778149	up
pmp001287	N-Benzylmethylene isomethylamine	4620000	4430000	4070000	6450000	6090000	7800000	4373333.33333333	6780000	1.55030487804878	0.632551959239417	0.0343288842830715	1.08027582291586	up
mws0491	Phenethylamine	26700	30600	25900	57100	55600	61200	27733.3333333333	57966.6666666667	2.09014423076923	1.0636024991655	0.000188625946948781	1.17328332283345	up
pme0241	Benzoic acid	57300	58200	44900	23000	30400	41100	53466.6666666667	31500	0.589152119700748	-0.763287907346485	0.0335699899472118	1.00903886568136	down
mws0133	Nicotinamide	403000	381000	363000	326000	285000	329000	382333.333333333	313333.333333333	0.819529206625981	-0.287132729450825	0.0210973397778322	1.04744670159673	down
pmp001086	5-Hydroxymethylfurfural	1600000	1e+06	1220000	2120000	2240000	2800000	1273333.33333333	2386666.66666667	1.87434554973822	0.906386949228508	0.0161238516652324	1.06468542148626	up
mws0263	L-PyroglutamicAcid	51100	50100	67800	111000	133000	115000	56333.3333333333	119666.666666667	2.12426035502959	1.08696059754087	0.00224907884875279	1.14190088163972	up
mws0813	5-Oxoproline	37800	37300	41100	103000	112000	118000	38733.3333333333	111000	2.8657487091222	1.5189121085541	0.00209367863480937	1.17669539522324	up
mws0345	Pipecolinic acid	63500	49500	63600	114000	162000	130000	58866.6666666667	135333.333333333	2.29898074745187	1.20099438442407	0.0233113988257533	1.10523853364213	up
mws0216	Trans-4-Hydroxy-L-proline	13500000	11800000	4320000	2.4e+07	17400000	24700000	9873333.33333333	22033333.3333333	2.23160027008778	1.15807863110621	0.0307927004299931	1.01630916703356	up
mws0227	L-Leucine	678000	654000	668000	998000	1130000	1170000	666666.666666667	1099333.33333333	1.649	0.72159139877538	0.0129309229492965	1.15248978294653	up
mws0473	2-Methylsuccinic acid	4460000	4300000	4180000	2150000	2340000	2820000	4313333.33333333	2436666.66666667	0.564914992272025	-0.82389430604007	0.00508789846764276	1.15583981872802	down
mws0001	L-Asparagine Anhydrous	591000	395000	507000	1080000	1070000	1220000	497666.666666667	1123333.33333333	2.25720026791695	1.17453442593468	0.00123135364259823	1.15357854904036	up
mws0219	L-AsparticAcid	1240000	1250000	1370000	801000	868000	959000	1286666.66666667	876000	0.680829015544041	-0.554635571833113	0.00277091611154297	1.13522378942263	down
mws0275	L-(-)-Malic acid	6110000	6340000	5670000	4090000	4550000	4540000	6040000	4393333.33333333	0.727373068432671	-0.459232585038183	0.00333282315818054	1.13546415408214	down
pme0040	Adenine	2800000	2460000	2530000	11800000	12100000	12800000	2596666.66666667	12233333.3333333	4.71116816431322	2.23608482966891	0.00028779372012246	1.18335377329052	up
pme0033	Hypoxanthine	14100	13100	7490	60900	53400	55700	11563.3333333333	56666.6666666667	4.90054770827328	2.29294300062604	0.000122328633891323	1.17531742568951	up
pme1002	L-Tyramine	16200	15200	15000	9	9	9	15466.6666666667	9	0.000581896551724138	-10.7469496827388	0.000576123861332783	1.18448485652531	down
mws2368	Tyrosol	13300	11200	5190	38600	38000	26100	9896.66666666667	34233.3333333333	3.45907713034692	1.7903871832189	0.0115952414442701	1.10491388929316	up
mws0704	O-Phosphorylethanolamine	23000	21100	24700	13100	14200	16300	22933.3333333333	14533.3333333333	0.633720930232558	-0.658080429925171	0.00402110109260678	1.1248314380366	down
mws0103	Indole-3-carboxaldehyde	27400	23100	38700	87900	97600	130000	29733.3333333333	105166.666666667	3.53699551569507	1.82252438994961	0.0178061277175677	1.11605274249957	up
pme0295	4-Acetamidobutyric acid	143000	124000	141000	34700	42100	55900	136000	44233.3333333333	0.325245098039216	-1.62040078148866	0.000450184406719295	1.16524013671005	down
mws0567	4-Guanidinobutyric acid	2720000	2820000	2650000	1860000	2100000	2230000	2730000	2063333.33333333	0.755799755799756	-0.403924042426744	0.0135678422664006	1.11682412396209	down
mws0017	Spermidine	138000	149000	153000	269000	298000	235000	146666.666666667	267333.333333333	1.82272727272727	0.866098712930261	0.0173853178173248	1.13239656599227	up
pme0193	L-Glutamine	546000	430000	470000	1460000	1370000	1420000	482000	1416666.66666667	2.93914246196404	1.55539528896131	4.383120867686e-05	1.18093592712561	up
pme0026	L-(+)-Lysine	460000	345000	440000	1210000	1160000	1230000	415000	1200000	2.89156626506024	1.53185116426159	0.000196611267190638	1.17944621304466	up
mws2213	Cinnamic acid	3770	5770	3520	70800	65500	88000	4353.33333333333	74766.6666666667	17.1745788667688	4.1022028184272	0.0086106091443497	1.1641663002912	up
pme3154	(Rs)-Mevalonic acid	947000	761000	716000	197000	258000	454000	808000	303000	0.375	-1.41503749927884	0.00874857030119879	1.09503945106598	down
pme1210	L-Methionine	2480000	2240000	2550000	4780000	5110000	5250000	2423333.33333333	5046666.66666667	2.08253094910591	1.05833793606614	0.00022955544224662	1.17627578255669	up
mws0262	L-(+)-Tartaric acid	15300	21100	20400	38200	31000	31100	18933.3333333333	33433.3333333333	1.76584507042254	0.820358771107499	0.00996720363450601	1.09552580209453	up
mws1499	Arabinose	309000	295000	249000	518000	503000	569000	284333.333333333	530000	1.86400937866354	0.898409118853428	0.000841763113764651	1.15824617484102	up
mws0921	p-Coumaryl alcohol	31400	33500	29700	9	3280	4950	31533.3333333333	2746.33333333333	0.087093023255814	-3.52129903601807	0.000149240008410637	1.17652413654874	down
pme0183	2-Hydroxy-6-aminopurine	96500	88300	63100	286000	196000	281000	82633.3333333333	254333.333333333	3.07785397337636	1.62192478563517	0.0189020556993458	1.11587511703854	up
pme1109	Guanine	33800	38500	39700	227000	232000	206000	37333.3333333333	221666.666666667	5.9375	2.56985560833095	0.00119128459087978	1.18121999501684	up
mws0596	3-Hydroxyanthranilic acid	87200	94500	93900	39200	39900	48600	91866.6666666667	42566.6666666667	0.463352685050798	-1.10981736300157	0.000298330803294301	1.171861361437	down
mws0005	Tryptamine	9	72800	62700	534000	632000	663000	45169.6666666667	609666.666666667	13.4972584846763	3.75459449681421	0.000759336215722257	1.17100296652817	up
mws1550	S-Allyl-L-cysteine	36800	43200	31400	79500	78400	82600	37133.3333333333	80166.6666666667	2.1588868940754	1.11028766131737	0.00276938310102599	1.1692222360697	up
pmf0608	Oxalic acid	2960000	2380000	3e+06	1860000	1200000	1470000	2780000	1510000	0.543165467625899	-0.880536333398429	0.0102180361922687	1.08664814937807	down
pme2914	3-Hydroxy-3-methylpentane-1,5-dioic acid	698000	691000	7e+05	2520000	2380000	3230000	696333.333333333	2710000	3.89181426519866	1.96044285989528	0.0166406407052337	1.1473384078217	up
pme2617	Methionine sulfoxide	2470000	2590000	2620000	2120000	2180000	2160000	2560000	2153333.33333333	0.841145833333333	-0.249572146027231	0.00632505684545431	1.15275192201392	down
pmp001213	Phenylalanine	7750000	7090000	7090000	10600000	1e+07	12300000	7310000	10966666.6666667	1.50022799817601	0.58518177194901	0.02493582691527	1.10279709687091	up
pme0281	Terephthalic acid	1240000	1100000	1160000	643000	828000	825000	1166666.66666667	765333.333333333	0.656	-0.608232280044003	0.00811152093430711	1.1136606164765	down
mws0344	D-Xylonic acid	2680000	2420000	2540000	5270000	5190000	4980000	2546666.66666667	5146666.66666667	2.02094240837696	1.01502820923233	2.61157853068074e-05	1.18129889376704	up
mws0028	Vanillic acid	118000	112000	130000	76600	57000	88000	120000	73866.6666666667	0.615555555555556	-0.700039025167849	0.0187158518765251	1.07941981674373	down
pme1383	Pyridoxine	1090000	1030000	968000	503000	568000	705000	1029333.33333333	592000	0.575129533678756	-0.798041170917975	0.00628695862345892	1.13064233211536	down
pme0181	1-Methylhistidine	777000	809000	824000	268000	295000	291000	803333.333333333	284666.666666667	0.354356846473029	-1.49672517149683	3.16270407444108e-05	1.18355012915375	down
mws0279	3-N-Methyl-L-histidine	266000	305000	282000	104000	121000	128000	284333.333333333	117666.666666667	0.413833528722157	-1.27287755804711	0.000617243447958335	1.17093061619692	down
mws0260	L-(+)-Arginine	7980000	7700000	7170000	6490000	4730000	5590000	7616666.66666667	5603333.33333333	0.735667396061269	-0.442874440709265	0.0406002406920062	1.03588584862793	down
pme0008	L-Citrulline	1270000	973000	1160000	611000	622000	647000	1134333.33333333	626666.666666667	0.552453717308257	-0.856074489400009	0.0264566613117764	1.12119083709771	down
pme2024	Serotonin	428000	405000	407000	2340000	2060000	2240000	413333.333333333	2213333.33333333	5.35483870967742	2.42084312096005	0.00192458504658689	1.18094862419662	up
mws1200	Trans-4-Hydroxycinnamic Acid Methyl Ester	654000	782000	637000	3e+05	349000	521000	691000	390000	0.564399421128799	-0.825211586638648	0.0257148845443404	1.04392105533706	down
mws1195	Methyl p-coumarate	678000	852000	694000	316000	376000	563000	741333.333333333	418333.333333333	0.564298561151079	-0.825469423885373	0.0287279100318929	1.02828100918529	down
pmn001682	Sorbic acid	3290000	2420000	2930000	1470000	2e+06	1490000	2880000	1653333.33333333	0.574074074074074	-0.800691191776593	0.0203317490947235	1.06084660027448	down
mws2212	Caffeic acid	4040000	4030000	3320000	2130000	2350000	2450000	3796666.66666667	2310000	0.608428446005268	-0.716840489570898	0.0147753298756081	1.12112955192381	down
pme0516	Inositol	3860000	3670000	3710000	2180000	2020000	2270000	3746666.66666667	2156666.66666667	0.575622775800712	-0.796804418228419	9.91330174922525e-05	1.1777564745164	down
mws4170	Glucose	9180000	8800000	8110000	23100000	23400000	25800000	8696666.66666667	24100000	2.77117669605213	1.47049870302103	0.00114334620465834	1.17766212989165	up
mws0250	L-(-)-Tyrosine	1e+07	8950000	10100000	14400000	14500000	15600000	9683333.33333333	14833333.3333333	1.53184165232358	0.615267172449231	0.000643457932014983	1.16139987837348	up
mws0214	D-Sorbitol	77600	71800	61200	157000	152000	164000	70200	157666.666666667	2.24596391263058	1.16733474720104	0.000220245756907355	1.1750951124805	up
pme2596	4-Pyridoxic acid	69200	60700	55000	43600	39900	46100	61633.3333333333	43200	0.700919415900487	-0.512679506519571	0.0313580081222799	1.06553263542133	down
mws0736	N-Glycyl-L-leucine	76700	70400	63700	90200	81700	90300	70266.6666666667	87400	1.2438330170778	0.31479281858454	0.024849443858394	1.03901841409534	up
pme0122	N6-Acetyl-L-lysine	458000	387000	384000	627000	555000	701000	409666.666666667	627666.666666667	1.53213995117982	0.615548084241566	0.0181353153067363	1.08317532317783	up
pme3388	H-HomoArg-OH	331000	296000	325000	187000	127000	163000	317333.333333333	159000	0.501050420168067	-0.996972307302432	0.00306590770879361	1.14785575474792	down
mws0281	Citric Acid	34900000	33600000	36500000	45700000	50700000	44700000	3.5e+07	47033333.3333333	1.34380952380952	0.426328660043779	0.0119047730628716	1.12326785524372	up
Hmcp002123	6-Hydroxy-7-methoxycoumarin	296000	293000	285000	190000	208000	220000	291333.333333333	206000	0.707093821510298	-0.500026441596224	0.00507897648757032	1.15858487731553	down
Hmdp002169	6-Hydroxy-7-methoxy-coumarin	365000	390000	312000	167000	182000	267000	355666.666666667	205333.333333333	0.577319587628866	-0.792557920129524	0.0207834419607772	1.05437967225918	down
mws0277	Kinic acid	26300000	27500000	27300000	33800000	35700000	37200000	27033333.3333333	35566666.6666667	1.31565967940814	0.395786356607152	0.00684697104284159	1.15137970984433	up
mws1189	D-Galacturonic acid(Gal A)*	61800	70500	71300	352000	358000	601000	67866.6666666667	437000	6.43909626719057	2.68685821903342	0.0458153134205459	1.08356725611285	up
pme3705	D-Glucoronic acid*	64300	60500	59800	372000	395000	509000	61533.3333333333	425333.333333333	6.91224268689057	2.78915387100646	0.0132127369875735	1.15493137794635	up
mws0014	Ferulic acid*	25400	26500	23400	125000	101000	82600	25100	102866.666666667	4.09827357237716	2.03501629189881	0.0235100621936727	1.13056245470836	up
mws1354	Trans-ferulic acid*	23000	34700	20300	73900	79800	66900	26000	73533.3333333333	2.82820512820513	1.49988676184177	0.00134455419070161	1.152144622361	up
pme0534	Gluconic acid	415000	402000	478000	1080000	1160000	1050000	431666.666666667	1096666.66666667	2.54054054054054	1.34513548604869	0.000154790642738189	1.17722861200507	up
mws0027	Syringic acid	30800	28300	38500	52000	60100	52600	32533.3333333333	54900	1.6875	0.754887502163469	0.00554713760284069	1.11581253980866	up
pme1419	L-Methionine methyl ester	34800	28900	31100	10800	13400	16400	31600	13533.3333333333	0.428270042194093	-1.22340733171308	0.00159524918135015	1.14721135837979	down
mws5037	Alanylleucine	22500	23600	25900	9	5570	7020	24000	4199.66666666667	0.174986111111111	-2.51468767698005	0.00435869923066953	1.15353601989002	down
mws0018	Spermine	41900000	45600000	43900000	3.8e+07	40300000	39200000	43800000	39166666.6666667	0.894216133942161	-0.161304518869968	0.0289079695574124	1.04216365028525	down
mws0282	L-Tryptophan	3320000	3940000	3910000	8660000	7590000	10900000	3723333.33333333	9050000	2.43061772605192	1.28132301220841	0.0277440918694819	1.11076026744288	up
mws2125	Phosphoenolpyruvic acid	44200	52900	59900	13000	18400	15900	52333.3333333333	15766.6666666667	0.301273885350318	-1.73085247043959	0.0090122105448444	1.14696515676353	down
pmb2620	3,4-Dimethoxycinnamic acid	9	9	9	19500	17900	15500	9	17633.3333333333	1959.25925925926	10.9360925997253	0.00432158727357268	1.17567281932755	up
mws1212	Methyl ferulate	165000	147000	152000	88800	97300	127000	154666.666666667	104366.666666667	0.674784482758621	-0.567501296876264	0.0325525381556655	1.05743419450669	down
mws2184	Ethyl caffeate	9	9	9	26500	22900	22900	9	24100	2677.77777777778	11.3868205245624	0.00247195281991463	1.18002340065802	up
pme3443	Sinapinaldehyde	451000	507000	453000	139000	205000	207000	470333.333333333	183666.666666667	0.390503189227498	-1.35659376402611	0.000697292308184922	1.16252540493877	down
mws5045	12-Hydroxydodecanoic acid	7050	6250	5510	44600	51900	56600	6270	51033.3333333333	8.13928761297182	3.02490252886396	0.00541783274441169	1.17145492751127	up
pmp000284	Fraxidin	649000	743000	629000	325000	284000	331000	673666.666666667	313333.333333333	0.465116279069767	-1.10433665981474	0.00389754640917256	1.16025081587451	down
mws5042	Glycylphenylalanine	40200	42600	44700	61600	61900	70900	42500	64800	1.52470588235294	0.608530971859561	0.00925572852239639	1.13665352866141	up
pmp000691	Loganetin	2690000	2650000	2360000	9	9	9	2566666.66666667	9	3.50649350649351e-06	-18.1215395129682	0.00163706891092569	1.18200241293237	down
mws0119	Myristic Acid	15500000	14500000	13800000	23200000	20400000	22400000	14600000	2.2e+07	1.50684931506849	0.591535154644642	0.00348982734808001	1.14728654801549	up
mws0474	Dodecanedioic aicd	9860	9060	7900	3790	3960	5590	8940	4446.66666666667	0.497390007457122	-1.00755057071989	0.00512201964460066	1.11589237912137	down
mws0863	2-Deoxyribose 5-phosphate	17700	19300	20900	25400	29400	23300	19300	26033.3333333333	1.34887737478411	0.431759200152743	0.0443534048567263	1.01767769058493	up
mws4176	DL-Alanyl-DL-phenylalanine	33900	36200	28500	52700	48500	62300	32866.6666666667	54500	1.65821501014199	0.729631084007533	0.0172399441028405	1.08836531476149	up
pme0264	Thymidine	22600	23000	22400	106000	102000	93600	22666.6666666667	100533.333333333	4.43529411764706	2.14902977713096	0.00215103699701909	1.1806527365345	up
pme3732	Cytidine	1670000	1590000	1340000	13500000	12500000	11700000	1533333.33333333	12566666.6666667	8.19565217391304	3.03485875721165	0.00163078266678007	1.18041833921162	up
mws0248	Uridine	540000	524000	497000	1030000	1070000	1250000	520333.333333333	1116666.66666667	2.1460602178091	1.10169055825459	0.0106143236929274	1.15548340298992	up
pme2266	Biotin	290000	247000	167000	9	9	9	234666.666666667	9	3.83522727272727e-05	-14.6703284011359	0.0227836147646809	1.13362731343804	down
pmb2591	Acetyltryptophan	32800	24500	29100	10000	15000	7750	28800	10916.6666666667	0.379050925925926	-1.39953640573866	0.00532695273919724	1.1157352403923	down
mws0361	Palmitoleic Acid	31100	28700	26900	19600	18700	19200	28900	19166.6666666667	0.66320645905421	-0.592470037390097	0.0123411336627555	1.14890709783994	down
pme1184	Deoxyguanosine	69900	64200	70000	204000	276000	245000	68033.3333333333	241666.666666667	3.55218030377266	1.82870481275694	0.0135388264934166	1.15277944141036	up
mws1060	9-(β-D-Arabinofuranosyl)hypoxanthine	39900	33100	42900	577000	608000	767000	38633.3333333333	650666.666666667	16.8421052631579	4.07400058144378	0.00899197621276559	1.16447624500871	up
mws0383	Cis-10-Heptadecenoic Acid	2120000	1860000	1940000	463000	428000	523000	1973333.33333333	471333.333333333	0.238851351351351	-2.06581505570691	0.000961920857564735	1.17885898566475	down
pmp000571	Apigenin	18300	21100	16700	4020	3850	4860	18700	4243.33333333333	0.226916221033868	-2.1397683515948	0.0055280385282413	1.16655184716728	down
mws0362	Margaric Acid	52000	51900	45500	9	9	9	49800	9	0.000180722891566265	-12.4339331204005	0.00185969067261586	1.18148186043061	down
pme0376	Naringenin	48000	43700	42600	9730	12500	10700	44766.6666666667	10976.6666666667	0.245197319434103	-2.02798488771946	0.000414730796347001	1.1789077908985	down
pme3475	Butin	309000	317000	295000	127000	126000	120000	307000	124333.333333333	0.40499457111835	-1.3040255258361	0.000426275267035773	1.18262114631538	down
mws0914	Pinobanksin	44900	43900	44400	9650	10700	13600	44400	11316.6666666667	0.25487987987988	-1.97211060282653	0.000723342305807233	1.18265680360295	down
mws1038	(R)-Pantetheine	12000	11200	11100	8110	6140	5850	11433.3333333333	6700	0.58600583090379	-0.771013074993884	0.0123995484916241	1.12834104985189	down
mws0367	α-Linolenic Acid	33500	34700	34300	19000	18700	20900	34166.6666666667	19533.3333333333	0.571707317073171	-0.806651339970561	0.00033524603019315	1.17928681910753	down
Lmhn002926	p-Coumaroylmalic acid	437000	446000	381000	116000	148000	186000	421333.333333333	150000	0.356012658227848	-1.48999955696007	0.000696742485374451	1.16025871281136	down
mws0629	Asp-phe	19800	16700	18500	52400	50900	53700	18333.3333333333	52333.3333333333	2.85454545454545	1.51326103536697	1.05032891141288e-05	1.1828939587654	up
mws2623	11-Octadecanoic acid(Vaccenic acid)	4850000	4760000	5480000	3990000	3460000	3570000	5030000	3673333.33333333	0.730284956925116	-0.453468581955526	0.0105303777167481	1.0970584706808	down
mws0396	Elaidic Acid	18500000	17400000	16200000	15700000	13400000	13900000	17366666.6666667	14333333.3333333	0.825335892514395	-0.276946712689048	0.0347242988063393	1.00085156571826	down
pme1178	Guanosine	6410000	6180000	6080000	23700000	19200000	22500000	6223333.33333333	21800000	3.50294590251741	1.80856870815924	0.00713931857714714	1.16848473385415	up
mws0668	Xanthosine	326000	358000	3e+05	1200000	1280000	1380000	328000	1286666.66666667	3.92276422764228	1.9718706268162	0.00133765074758628	1.17819051932988	up
mws1489	Stearic Acid	28800000	25900000	26500000	18200000	18900000	21200000	27066666.6666667	19433333.3333333	0.717980295566502	-0.47798384398468	0.00381868064608332	1.1255054950506	down
Lmgn002843	2'-Hydroxyisoflavone	70600	71300	50100	21200	26100	38000	64000	28433.3333333333	0.444270833333333	-1.17048866429023	0.0173430817256975	1.06868433977914	down
pme0088	Luteolin*	39700	37700	32100	16300	18800	24300	36500	19800	0.542465753424658	-0.88239603368777	0.00704956226698974	1.10380969858973	down
mws1068	Kaempferol*	9	9	9	27100	25700	14300	9	22366.6666666667	2485.18518518519	11.2791376438114	0.0313342894201211	1.11481469554433	up
mws0064	Eriodictyol	1390000	1460000	1070000	292000	380000	501000	1306666.66666667	391000	0.299234693877551	-1.74065064097406	0.00678323606517261	1.13788627195594	down
pmn001686	10,16-Dihydroxy-palmitic acid	35200	32700	29000	94900	95900	107000	32300	99266.6666666667	3.07327141382869	1.61977518316702	0.000785236416790275	1.17630433279676	up
pmb3081	Glucarate O-Phosphoric acid	2170000	2770000	3100000	4120000	4600000	3880000	2680000	4200000	1.56716417910448	0.64815632720835	0.0132469511263147	1.0798652261129	up
mws0054	Catechin	12100000	10800000	10300000	2230000	2730000	3050000	11066666.6666667	2670000	0.241265060240964	-2.05130909382558	0.00113487607203575	1.17442172887818	down
pme0460	Epicatechin	1.9e+07	19500000	1.9e+07	4310000	5780000	6080000	19166666.6666667	5390000	0.281217391304348	-1.83024227724544	0.000690122929047905	1.18180909701464	down
pmb2786	9-HOTrE	2230000	2220000	2050000	1780000	1640000	1870000	2166666.66666667	1763333.33333333	0.813846153846154	-0.297171995801791	0.0109393848012951	1.08529629791541	down
pme1474	5'-Deoxy-5'-(methylthio)adenosine	5020000	4490000	4600000	2240000	2040000	2460000	4703333.33333333	2246666.66666667	0.477675407512403	-1.06589749141541	0.000399282449810231	1.17009872527833	down
pmp000001	Hispidulin	154000	133000	105000	41900	48600	64500	130666.666666667	51666.6666666667	0.395408163265306	-1.33858543884097	0.0170849317355431	1.10207036367738	down
pmp000548	Pratensein	162000	132000	118000	50100	48300	66900	137333.333333333	55100	0.40121359223301	-1.31755761277827	0.0125280255543414	1.12031444444104	down
mws0058	Diosmetin	290000	254000	216000	91300	108000	118000	253333.333333333	105766.666666667	0.4175	-1.26015189730067	0.0123654238338157	1.13327806466443	down
Zmhp002714	5,6,7-Tetrahydroxy-8-methoxyflavone	16400	19500	13800	260000	263000	272000	16566.6666666667	265000	15.9959758551308	3.99963710349679	1.71303895869467e-05	1.18524669045993	up
Zmxn001997	Isosalicylic acid O-glycoside	601000	680000	688000	329000	460000	427000	656333.333333333	405333.333333333	0.617572371762316	-0.695319882457968	0.0086068462541668	1.10723545065247	down
Zmhn001926	Salicylic acid O-glycoside	5520000	5450000	4960000	3060000	2830000	3830000	5310000	3240000	0.610169491525424	-0.712718047919529	0.00790413150654225	1.12339643172083	down
Hmtn001302	Glucosyloxybenzoic acid	5470000	5860000	5560000	2990000	3350000	3730000	5630000	3356666.66666667	0.596210775606868	-0.746105644794601	0.00224498686355929	1.15948902062358	down
mws0463	Hesperetin	42300	47600	37300	14600	18100	20100	42400	17600	0.415094339622642	-1.2684888359259	0.00480095154819444	1.14421443518605	down
pme1086	Glutathione reduced form	27200	27600	29400	4300	7410	7070	28066.6666666667	6260	0.223040380047506	-2.16462317029998	0.00012422132263581	1.17879325771239	down
pmn001610	Eicosadienoic acid	738000	730000	720000	461000	429000	398000	729333.333333333	429333.333333333	0.588665447897623	-0.76448014467794	0.00201599339047721	1.17653565958069	down
Lmhn003074	Feruloylmalic acid	408000	425000	504000	110000	104000	201000	445666.666666667	138333.333333333	0.31039640987285	-1.68781622385907	0.00207642968246518	1.14169838408746	down
pmp001214	Sinapine	9	9	9	119000	98800	110000	9	109266.666666667	12140.7407407407	13.5675688267107	0.00284756269974623	1.1791451221795	up
pmn001606	Eicosenoic acid	66500	66200	66900	113000	105000	118000	66533.3333333333	112000	1.68336673346693	0.751349512328862	0.00673805696351311	1.16972369015321	up
pme3967	2-(Dimethylamino)guanosine	117000	112000	112000	693000	637000	631000	113666.666666667	653666.666666667	5.75073313782991	2.52374589116798	0.00124577348811693	1.18268260643711	up
pmn001689	9-Hydroxy-12-oxo-10-octadecenoic acid	277000	264000	247000	2780000	2670000	4020000	262666.666666667	3156666.66666667	12.0177664974619	3.58709689089937	0.0216090197548376	1.13611486120897	up
Rfmb089	9,10-Dihydroxy-12-octadecenoic acid	213000	199000	187000	67000	65100	83700	199666.666666667	71933.3333333333	0.360267111853088	-1.47286113818813	0.000250923565394781	1.17279328537713	down
mws0988	Rhamnetin(7-O-Methxyl Quercetin)	9	9	9	38900	35200	33300	9	35800	3977.77777777778	11.9577469655967	0.0021036807087334	1.1808863764639	up
pmn001367	Protocatechuic acid-4-glucoside*	787000	671000	766000	515000	494000	629000	741333.333333333	546000	0.736510791366906	-0.441221431082499	0.0248820341340496	1.03280159304916	down
Hmtn001120	5-(2-Hydroxyethyl)-2-O-glucosylohenol	213000	195000	169000	538000	567000	599000	192333.333333333	568000	2.95320623916811	1.56228211158036	0.000124768050888559	1.17796905726921	up
pme3459	Caffeyl alcohol	51700	55700	56600	15500	19100	20800	54666.6666666667	18466.6666666667	0.337804878048781	-1.56573793345626	7.63696097834447e-05	1.17743722013901	down
mws0582	S-(methyl)glutathione	224000	123000	186000	401000	452000	355000	177666.666666667	402666.666666667	2.26641651031895	1.1804130165659	0.00524449182876607	1.11536722131926	up
mws0983	N-Oleoylethanolamine	1040000	937000	921000	707000	694000	655000	966000	685333.333333333	0.709454796411318	-0.495217330363051	0.00873360410920392	1.13948000394034	down
HmLn002835	Cis-p-coumaric acid 4-O-glucoside	1570000	1470000	1540000	1050000	1130000	1130000	1526666.66666667	1103333.33333333	0.722707423580786	-0.468516381289726	0.000471187258475732	1.16532186422019	down
Zmhn002301	p-Coumaric acid-O-glycoside	1710000	1840000	1590000	1310000	1280000	1510000	1713333.33333333	1366666.66666667	0.797665369649806	-0.326144449688432	0.0273851229378483	1.02193578401315	down
pmn001691	9,12,13-Trihyroxy-10,15-octadecadienoic acid	1120000	1070000	990000	1420000	1440000	1730000	1060000	1530000	1.44339622641509	0.529467388129453	0.0302012725652214	1.07910386863974	up
pmb3894	Di-O-methylquercetin	3190000	2950000	2920000	8970000	8590000	9580000	3020000	9046666.66666667	2.99558498896247	1.58283776537262	0.00111460432842404	1.18000662580725	up
pmn001517	3,4,5-Trimethoxyphenyl-β-D-Glucopyranoside	4220000	3760000	4280000	1690000	2210000	2220000	4086666.66666667	2040000	0.499184339314845	-1.00235542099813	0.00105654318455624	1.15446271432219	down
pmn001694	9,10,13-Trihyroxy-11-octadecadienoic acid	3330000	3090000	2810000	9390000	9130000	10600000	3076666.66666667	9706666.66666667	3.15492957746479	1.65760780255292	0.00222785659039504	1.1737624982506	up
pmp001284	Glycerin Monopalmitate	16500	17900	14100	8640	10000	9920	16166.6666666667	9520	0.588865979381443	-0.763988767932752	0.0163005045550927	1.11617193117235	down
pme3184	2'-Deoxyadenosine-5'-monophosphate	291000	237000	271000	111000	126000	171000	266333.333333333	136000	0.51063829787234	-0.969626350956481	0.00582152572880012	1.11298259298012	down
pmn001627	Glucogallin	379000	286000	335000	118000	177000	228000	333333.333333333	174333.333333333	0.523	-0.935117148415146	0.0197351618377381	1.05052862755323	down
HmLn000659	3-O-Galloyl-β-D-glucose	387000	319000	366000	146000	175000	214000	357333.333333333	178333.333333333	0.499067164179105	-1.00269410916926	0.00313787367925258	1.13114266376673	down
pmp000232	Cis-3-p-coumaric quinic acid	405000	444000	384000	154000	182000	188000	411000	174666.666666667	0.424979724249797	-1.23453408286539	0.000933573148976193	1.16853828928298	down
mws5039	Esculin Hydrate	2400000	2420000	2e+06	1450000	1240000	1500000	2273333.33333333	1396666.66666667	0.614369501466276	-0.702821495324821	0.00962655117444587	1.11542656606405	down
mws1015	Esculin(6,7-DihydroxyCoumarin-6-glucoside)	9530000	7040000	8710000	4700000	4480000	4310000	8426666.66666667	4496666.66666667	0.533623417721519	-0.906106115228835	0.0305619844349625	1.10937931554166	down
mws0609	Guanosine 3',5'-cyclic monophosphate	152000	145000	135000	70300	92600	113000	144000	91966.6666666667	0.638657407407407	-0.646885855697558	0.0375444729208218	1.0562328065812	down
pmb0981	Adenosine 5'-monophosphate	1220000	1120000	1400000	710000	513000	686000	1246666.66666667	636333.333333333	0.510427807486631	-0.970221167371062	0.00502891371123423	1.12370617581924	down
mws4108	1-Methoxyphaseollin	84700	77500	77700	9910	9710	14200	79966.6666666667	11273.3333333333	0.140975406419341	-2.82648459277081	6.82146673342606e-05	1.18196396877097	down
pmb0770	N-Feruloyl serotonin	136000	154000	181000	96400	114000	117000	157000	109133.333333333	0.695116772823779	-0.524672738025992	0.0482567648837177	1.01288449010681	down
pme1816	Neochlorogenic acid(5-O-Caffeoylquinic acid)*	2610000	2520000	2440000	1670000	1860000	1760000	2523333.33333333	1763333.33333333	0.698811096433289	-0.517025577871706	0.000529162797752953	1.16422379770848	down
mws0178	Chlorogenic acid	1390000	1330000	1440000	1200000	1130000	1280000	1386666.66666667	1203333.33333333	0.867788461538461	-0.204584691253921	0.0308898405651752	1.02279409364007	down
mws2108	Cryptochlorogenic acid*	13800000	11100000	10800000	5070000	5540000	7580000	11900000	6063333.33333333	0.509523809523809	-0.972778531264976	0.00990383189448641	1.09322534648349	down
pmp001283	Glyceryl linoleate	395000	361000	337000	24300	28000	37100	364333.333333333	29800	0.0817932296431839	-3.61187475937595	0.00166259597647454	1.17960014438446	down
Zmhn002422	Feruloyl glucose	6420000	6880000	6300000	4890000	4800000	4690000	6533333.33333333	4793333.33333333	0.733673469387755	-0.446789978563273	0.00585362874535454	1.15974919909885	down
mws1526	Sweroside	4200000	3910000	3630000	2190000	2390000	2720000	3913333.33333333	2433333.33333333	0.621805792163543	-0.685464039342673	0.00283754099162301	1.13426898550605	down
mws2625	Matairesinol	11500	10800	8610	5520	6170	4770	10303.3333333333	5486.66666666667	0.5325137495956	-0.909109318436598	0.0175692286989462	1.10167151019024	down
mws0097	Pinoresinol	243000	220000	235000	140000	139000	142000	232666.666666667	140333.333333333	0.603151862464183	-0.729406803143256	0.00470503070095874	1.17313874016395	down
pmb3107	Syringic acid O-glucoside	910000	751000	918000	315000	583000	408000	859666.666666667	435333.333333333	0.506397828615743	-0.981656876242783	0.0147006705346358	1.0812013665868	down
mws0011	Syringin	133000	144000	123000	55100	57300	76600	133333.333333333	63000	0.4725	-1.08161376555365	0.00161867055434823	1.14784371819286	down
pmp000696	Logamic acid	80700	85800	82700	117000	111000	130000	83066.6666666667	119333.333333333	1.43659711075441	0.522655519127617	0.017734867349125	1.12947066180803	up
mws0232	Riboflavin	175000	153000	131000	272000	2e+05	235000	153000	235666.666666667	1.54030501089325	0.623216061395591	0.0367336371342561	1.02166276147896	up
pme3337	N6-Succinyl Adenosine	283000	284000	265000	953000	846000	937000	277333.333333333	912000	3.28846153846154	1.71741279674481	0.0020824694621668	1.17915965586254	up
pme1286	S-(5'-Adenosy)-L-homocysteine	77600	57500	60300	23100	14500	37100	65133.3333333333	24900	0.382292732855681	-1.38725031917915	0.0115730974428533	1.08027385501999	down
pmb2940	1-O-β-D-Glucopyranosyl sinapate	1400000	1460000	1420000	1330000	1330000	1350000	1426666.66666667	1336666.66666667	0.936915887850467	-0.0940085599462266	0.0248203975464553	1.09386696427734	down
Lmzn001582	5'-Glucopyranosyloxyjasmanic acid	1020000	1190000	1130000	340000	401000	457000	1113333.33333333	399333.333333333	0.358682634730539	-1.47922019457263	0.000579089509075894	1.16941616127177	down
pmn001741	Oleoside	217000	228000	235000	390000	390000	320000	226666.666666667	366666.666666667	1.61764705882353	0.69389687227432	0.0222732283525191	1.12216076048465	up
VCmjp04550	Loganin	5190000	4920000	6200000	3930000	3660000	3620000	5436666.66666667	3736666.66666667	0.687308399754752	-0.540970503906458	0.0417829402312289	1.07208403278613	down
Lmhn002573	Sinapoylglucuronic acid	107000	135000	120000	548000	534000	708000	120666.666666667	596666.666666667	4.94475138121547	2.30589798506841	0.0121320949643876	1.15390278135565	up
VCmjn04337	Benzyl-O-β-D-glucopyranose-β-D-xyranoside	2570000	2580000	2850000	1460000	1670000	1480000	2666666.66666667	1536666.66666667	0.57625	-0.795233249345387	0.000883401433729476	1.16258918942174	down
pmn001738	Oleoside 11-methyl ester	16100000	13200000	14800000	10800000	9280000	10200000	14700000	10093333.3333333	0.686621315192744	-0.542413450459151	0.016242435587967	1.09644697395711	down
VCmjp04373	Secoxyloganin	2550000	2160000	2210000	712000	816000	1e+06	2306666.66666667	842666.666666667	0.365317919075144	-1.45277557434698	0.00106469615930606	1.16209186095021	down
mws1569	Morroniside	5120000	5330000	4800000	7760000	7510000	6870000	5083333.33333333	7380000	1.45180327868852	0.537845979443941	0.00387052910686582	1.14567467601047	up
Lmbp003668	Kaempferol-3-O-arabinoside	265000	234000	240000	328000	324000	348000	246333.333333333	333333.333333333	1.3531799729364	0.436353730515936	0.0024172617591866	1.14288038655515	up
pmn001494	Syringaresinol	27200	29600	26500	5070	10600	6080	27766.6666666667	7250	0.261104441776711	-1.93730109462946	0.00153050045874747	1.16522506310192	down
mws2523	Trehalose 6-phosphate	47600	47100	51800	64300	70100	72800	48833.3333333333	69066.6666666667	1.41433447098976	0.500123338376944	0.00468817710189917	1.13947022462009	up
pmb0864	LysoPE 14:0	14400	14400	14800	23200	24800	30800	14533.3333333333	26266.6666666667	1.80733944954128	0.85386749467945	0.0363559327173475	1.10296095510487	up
pmb3006	Apigenin 7-O-glucoside(Cosmosiin)	169000	173000	161000	51800	60800	67200	167666.666666667	59933.3333333333	0.357455268389662	-1.48416537917844	6.73463061564895e-05	1.17931983507803	down
Lmdp003577	Genistin(Genistein 7-O-Glucoside)	3650000	3170000	3320000	1210000	1110000	1340000	3380000	1220000	0.36094674556213	-1.4701420987193	0.00108842512687206	1.17353066477573	down
mws1179	Naringenin-7-O-glucoside	776000	753000	766000	409000	372000	442000	765000	407666.666666667	0.532897603485839	-0.908069749773784	0.00142874163568916	1.17750026665089	down
Zmhn003534	Naringenin-O-glucoside	1270000	1280000	1270000	765000	844000	892000	1273333.33333333	833666.666666667	0.654712041884817	-0.611067580742141	0.006666925955011	1.16927033541883	down
mws2118	Phlorizin	5560000	5540000	5800000	3260000	3570000	4170000	5633333.33333333	3666666.66666667	0.650887573964497	-0.619519722757525	0.0119992196744679	1.14053569886556	down
pmp000573	Acacetin-7-O-galactoside	28200	30600	26000	6630	7020	10600	28266.6666666667	8083.33333333333	0.285966981132075	-1.80607951748871	0.000392037952611208	1.16681521007601	down
Hmcp002316	Isorhamnetin-3-O-arabinoside	104000	97300	96700	126000	120000	130000	99333.3333333333	125333.333333333	1.26174496644295	0.335420331215476	0.0026249178669137	1.13989743907541	up
mws0089	Kaempferol-7-O-glucosdie*	1210000	1210000	1130000	7430000	6920000	6820000	1183333.33333333	7056666.66666667	5.96338028169014	2.57613033961555	0.000845063439894007	1.18336364203064	up
mws2209	Kaempferol-3-O-glucoside (Astragalin)	1170000	1380000	1560000	8130000	8910000	8470000	1370000	8503333.33333333	6.20681265206813	2.63385259992079	0.00011300182926274	1.18289135377505	up
pmb0550	Cyanidin 3-O-glucoside (Kuromanin)	830000	775000	819000	298000	246000	222000	808000	255333.333333333	0.316006600660066	-1.66197340154799	6.86356791631138e-05	1.17977148625263	down
pmb0876	LysoPE 16:0	4700000	4760000	4530000	2180000	2130000	2700000	4663333.33333333	2336666.66666667	0.501072194424589	-0.99690961315413	0.00259297560222573	1.16958109581589	down
pmn001700	24,30-Dihydroxy-12(13)-enolupinol	6070000	6190000	5480000	3740000	3900000	3780000	5913333.33333333	3806666.66666667	0.643742953776776	-0.635443358938221	0.0082680442140989	1.15985535555696	down
Lmmp002795	Pratensein 7-O-glucopyranoside	462000	509000	442000	6120000	6210000	6370000	471000	6233333.33333333	13.2342533616419	3.72620489932842	5.94706026783372e-05	1.18544264358692	up
pmp000579	Diosmetin-7-O-galactoside	8360000	7470000	7820000	11700000	12300000	12600000	7883333.33333333	12200000	1.54756871035941	0.630003464944647	0.000309906094070311	1.16882708799697	up
Hmcn001884	6-Hydroxyluteolin 5-glucoside	2e+05	217000	155000	125000	94500	77100	190666.666666667	98866.6666666667	0.518531468531469	-0.947496549211121	0.0191738535295564	1.05850355744846	down
pmb2957	Cyanidin O-syringic acid	79300	56900	83400	38000	38700	49300	73200	42000	0.573770491803279	-0.80145432061792	0.0461521334351878	1.02664655652738	down
pmn001705	3,24-Dihydroxy-17,21-semiacetal-12(13)oleanolic fruit	15100000	14500000	14600000	6780000	7080000	8470000	14733333.3333333	7443333.33333333	0.505203619909502	-0.98506311845632	0.00224422984030611	1.1724377754522	down
pmn001706	2-Hydroxyoleanolic acid	14400000	14600000	14800000	6720000	7560000	8030000	14600000	7436666.66666667	0.509360730593607	-0.973240356244395	0.00141499098574734	1.17852517796168	down
pmp000266	3β,19α-Dihydroxyolean-12-en-28-oic acid	55200	53300	48700	24300	24000	30000	52400	26100	0.498091603053435	-1.00551700496757	0.000663267283759533	1.16085563469539	down
Hmbn005207	Hederagenin	11500000	11200000	1.1e+07	14900000	15400000	16400000	11233333.3333333	15566666.6666667	1.38575667655786	0.470673958527803	0.00583566254989474	1.15953360379304	up
mws1610	Maslinic acid	1.6e+07	15200000	15600000	7400000	7790000	8960000	15600000	8050000	0.516025641025641	-0.954485340747631	0.000833237241431596	1.17463081991225	down
pmb1912	10-Formyl-THF	709000	782000	707000	176000	163000	230000	732666.666666667	189666.666666667	0.258871701546861	-1.94969082864265	8.97978079770086e-05	1.17769759662931	down
pmp000583	Diosmetin-7-O-glucuronide	60800	46400	39100	9	9	9	48766.6666666667	9	0.000184552289815448	-12.4036827417497	0.0166691667547326	1.14727035459159	down
pmp000172	5,2'-Dihydroxy-7,8-dimethoxyflavone glycosides	105000	86400	116000	36700	33900	27400	102466.666666667	32666.6666666667	0.318802862719584	-1.6492635106882	0.00953056093611019	1.14764477037732	down
pmn001525	3,5-Di-O-galloylshikimic acid	79100	73700	94500	43200	43700	39700	82433.3333333333	42200	0.511928831378892	-0.965984834961596	0.0197739183113307	1.13062917373504	down
Hmyn007168	LysoPG(16:0)	1470000	1430000	1270000	478000	486000	646000	1390000	536666.666666667	0.386091127098321	-1.37298669533005	0.000512740164024425	1.16455865729289	down
pmp000444	27,28-Dicarboxyl ursolic acid	28800	28300	30500	4780	4530	13200	29200	7503.33333333333	0.256963470319635	-1.96036481303438	0.0132042210623105	1.14490481950511	down
pmn001426	Enscaphic acid	9550	11100	7730	9	9	9	9460	9	0.000951374207188161	-10.0376994667844	0.0104520281146306	1.16153499777531	down
pme0443	Malvidin 3-O-galactoside (Primulin)	37200	33400	31400	52200	66700	64200	34000	61033.3333333333	1.79509803921569	0.844062638938479	0.0165249220680363	1.11777793355532	up
pmp001270	LysoPC 16:1	11300000	10800000	10200000	7830000	7680000	9160000	10766666.6666667	8223333.33333333	0.763777089783282	-0.388776449281164	0.0147313219266646	1.08283997241695	down
pmb0855	LysoPC 16:0	25300000	26400000	24600000	13800000	12600000	16500000	25433333.3333333	14300000	0.562254259501966	-0.830705409334985	0.00408238773378887	1.15632366248401	down
pmb3061	5-O-p-Coumaroyl quinic acid O-hexoside	21600	22700	24000	32500	31800	38900	22766.6666666667	34400	1.51098096632504	0.595485487133164	0.0272143315812617	1.09867896892432	up
mad2394	Sinapoyl-p-coumaroyltartaric acid	415000	304000	358000	86200	68700	101000	359000	85300	0.237604456824513	-2.07336619739212	0.00899960497930809	1.15198752320501	down
pmb2406	LysoPC 17:0	92700	91200	91300	61400	56100	68400	91733.3333333333	61966.6666666667	0.675508720930233	-0.565953699782616	0.0128012332022491	1.15267939472521	down
Hmqp006235	LysoPC 18:4	48200	47000	43600	2880	2660	4510	46266.6666666667	3350	0.0724063400576369	-3.78774016139933	0.000198259527929702	1.18299410866942	down
pmn001384	Isochlorogenic acid C	5870000	8180000	7640000	4250000	3430000	4860000	7230000	4180000	0.578146611341632	-0.790492704870235	0.0285691555687177	1.04698587794476	down
pmf0424	Isochlorogenic acid B	603000	563000	618000	343000	377000	358000	594666.666666667	359333.333333333	0.604260089686099	-0.726758437167799	0.000750755338600429	1.17042213835358	down
pmb0854	LysoPC 18:3	1380000	1270000	1230000	90000	101000	118000	1293333.33333333	103000	0.079639175257732	-3.65037790917012	0.0010398002550511	1.18238854718673	down
pmp001273	LysoPC 18:2	231000	235000	210000	39700	42700	51000	225333.333333333	44466.6666666667	0.197337278106509	-2.34126457998496	0.000400743963934856	1.18073217617432	down
pmp001281	LysoPC 18:1	695000	660000	630000	131000	131000	175000	661666.666666667	145666.666666667	0.220151133501259	-2.18343382252972	4.21031590231352e-05	1.18082920648856	down
pmb3041	Tricin O-saccharic acid	3170000	3540000	3050000	968000	1190000	1090000	3253333.33333333	1082666.66666667	0.332786885245902	-1.58732951526507	0.00140094711342147	1.17311890270964	down
pmn001710	Rosmarinyl Glucoside	263000	309000	3e+05	111000	120000	142000	290666.666666667	124333.333333333	0.427752293577982	-1.22515250452169	0.00119396704925607	1.1623675428992	down
mws0126	LysoPC 18:0	4e+06	3320000	2950000	1200000	1050000	1500000	3423333.33333333	1250000	0.365141187925998	-1.45347368093495	0.00998842079001612	1.13329075060932	down
pmn001375	1-Hydroxyterpinin monO-glucoside	618000	543000	614000	89000	113000	79700	591666.666666667	93900	0.158704225352113	-2.65558755579184	0.000672424598100724	1.179246896748	down
pmp000713	6'-O-D-Glucosylloganic acid	763000	884000	885000	1110000	1330000	1510000	844000	1316666.66666667	1.56003159557662	0.641575248523486	0.0427945559846864	1.05269782117091	up
Hmln002189	Quercetin-3-O-(6''-O-malonyl)-galactoside	799000	784000	755000	444000	467000	498000	779333.333333333	469666.666666667	0.602651839178785	-0.73060331822202	0.000135376718317934	1.17581906972425	down
pmp000589	Quercetin-7-O-(6'-O-malonyl)-β-D-glucoside	2570000	2530000	2310000	1030000	1190000	1070000	2470000	1096666.66666667	0.443994601889339	-1.17138595857059	0.000442666373045995	1.17492478592552	down
mws1138	Betanin	2220000	2150000	2580000	1170000	1180000	1300000	2316666.66666667	1216666.66666667	0.525179856115108	-0.92911651384349	0.0091863128086641	1.14932329080346	down
Cmsn002667	7-Dehydrologanin	40500	37100	34200	11400	11200	12700	37266.6666666667	11766.6666666667	0.315742397137746	-1.66318009957201	0.00323635051813467	1.17316970804701	down
pmb0837	Procyanidin A3	160000	199000	196000	38800	46400	36100	185000	40433.3333333333	0.218558558558559	-2.19390822100432	0.00517424437525615	1.16744252329014	down
pme0434	Procyanidin B2	1170000	1430000	1360000	118000	250000	249000	1320000	205666.666666667	0.155808080808081	-2.68215803581755	0.000857970572421313	1.17099576226857	down
pmn001667	Procyanidin B4	103000	99600	97000	35400	26000	31600	99866.6666666667	31000	0.31041388518024	-1.68773500246336	9.9124510966011e-05	1.18064394024238	down
mws0836	Procyanidin B1	5580000	4740000	7300000	825000	712000	706000	5873333.33333333	747666.666666667	0.127298524404086	-2.9737123987215	0.020698676661512	1.13747802334511	down
pmp000274	Procyanidin B3	311000	419000	362000	107000	205000	159000	364000	157000	0.431318681318681	-1.21317389130707	0.00815460705562483	1.09851721270814	down
Rfmb26203	Syringaresinol-Hex	225000	252000	210000	107000	141000	134000	229000	127333.333333333	0.556040756914119	-0.846737460782351	0.00351457699508294	1.13079006538548	down
pmp000593	Luteolin-7-O-rutinoside	4260000	5800000	3880000	8190000	8680000	7270000	4646666.66666667	8046666.66666667	1.73170731707317	0.792195114886598	0.0117575107396719	1.09226567069897	up
Lmbp003230	Kaempferol-3-O-neohesperidoside	16700000	1.5e+07	16200000	26100000	25200000	26800000	15966666.6666667	26033333.3333333	1.63048016701461	0.705296892405799	0.000130568494758141	1.17508612402204	up
pmp001079	Lonicerin	4470000	4650000	3460000	7070000	6900000	6820000	4193333.33333333	6930000	1.65262321144674	0.724757835979081	0.0149883992487909	1.14304292251772	up
GQ512005	Kaempferol-3-O-glucoside-7-O-rhamnoside*	4190000	4990000	4830000	9270000	7450000	7890000	4670000	8203333.33333333	1.75660242683797	0.812787702027342	0.0122521504687955	1.12281277795755	up
pmp001080	Neodiosmin (Diosmetin-7-O-Neohesperidoside)	575000	479000	511000	1170000	983000	1100000	521666.666666667	1084333.33333333	2.07859424920128	1.05560816522115	0.00275267156297784	1.15862836537854	up
mws1661	Diosmin	1530000	1270000	1340000	3060000	2580000	2170000	1380000	2603333.33333333	1.88647342995169	0.915691780642654	0.0326271599233775	1.0857871860696	up
pmb3002	Chrysoeriol-7-O-rutinoside	9	9	9	268000	203000	218000	9	229666.666666667	25518.5185185185	14.6392569552029	0.00724124307090552	1.16888422411353	up
Lmyp004052	Quercetin-3-O-(6''-trans-p-Coumaroyl)-β-D-galactopyranoside	373000	346000	356000	6730000	6150000	6320000	358333.333333333	6400000	17.8604651162791	4.15869774601906	0.000793002285340886	1.18393840245208	up
Hmmp002336	Quercetin-O-feruloyl-Pentoside	11300000	1.4e+07	1.3e+07	18600000	20500000	19400000	12766666.6666667	19500000	1.52741514360313	0.61109223254581	0.00328459814707066	1.14016923590776	up
Li512117	Quercetin-3-O-neohesperidoside	458000	416000	597000	868000	781000	770000	490333.333333333	806333.333333333	1.64445955132563	0.717613522725095	0.0133298316810125	1.10197200211887	up
mws4134	Oxidized Glutathione	23800	20000	22400	11000	10500	15300	22066.6666666667	12266.6666666667	0.555891238670695	-0.847125450750205	0.00830973387469846	1.10669651960656	down
Rfmb26201	Syringaresinol-aceGlu	26500	23900	28400	2550	2900	5910	26266.6666666667	3786.66666666667	0.144162436548223	-2.79423279483906	0.00023039007332033	1.17269830774032	down
Zmxp002867	Chrysoeriol-di-O-glucoside	1350000	1520000	821000	514000	485000	280000	1230333.33333333	426333.333333333	0.346518558656191	-1.52899547336397	0.0496112229454665	1.03718699805681	down
Lmmn004145	3-O-(2-O-Acetyl-β-D-glucopyranosyl) oleanolic acid	12300000	12400000	11400000	1530000	1620000	2290000	12033333.3333333	1813333.33333333	0.150692520775623	-2.73032028052419	2.53537253522236e-05	1.1822893736684	down
pmn001370	Pinoresinol diglucoside	192000	229000	198000	87200	82600	89500	206333.333333333	86433.3333333333	0.418901453957997	-1.25531720324833	0.00754111773527386	1.16418784784112	down
pmb2991	Apigenin O-hexosyl-O-rutinoside	23200	20100	20700	8190	8850	8430	21333.3333333333	8490	0.39796875	-1.32927294550053	0.00411341020182279	1.172555689281	down
Hmqp002870	Luteolin-O-Hexoside-O-Hexoside-O-Pentoside	35600	26400	31500	18700	12900	20400	31166.6666666667	17333.3333333333	0.556149732620321	-0.846454741746545	0.0175649328325003	1.05805034789833	down
Hmcp001757	Quercetin-O-rhamnoside-O-Hexoside-O-rhamnoside	20300	28300	30900	219000	158000	115000	26500	164000	6.18867924528302	2.62963155005488	0.0435580469932388	1.08491961849355	up
pmn001505	Oleanolic acid-3-O-β-D-pyran xylose(1→3)-β-D-pyran glucuronide	78900	81100	74300	10500	11700	19300	78100	13833.3333333333	0.177123346137431	-2.49717371262885	8.96176026754884e-05	1.17926945224952	down
pmb0672	6-C-Hexosyl-apigenin O-feruloylhexoside	112000	118000	99600	7390000	6630000	5570000	109866.666666667	6530000	59.4356796116505	5.89325734485909	0.00668527901165459	1.17014569925665	up
GQ512001	Quercetin-O-rutinoside-hexose	13400	13900	13500	22900	19400	24200	13600	22166.6666666667	1.62990196078431	0.704785188417056	0.0257622339978478	1.12394597510312	up
pme2746	Flavin adenine dinucleotide(FAD)	201000	2e+05	178000	120000	88700	107000	193000	105233.333333333	0.545250431778929	-0.875009087563614	0.00198571176294921	1.14533037373885	down
VCmjn08700	bourneioside A	13100	12300	12700	3320	3540	5980	12700	4280	0.337007874015748	-1.56914579525838	0.00683002895071666	1.16056857118649	down
pmp000280	Procyanidin C2	448000	449000	541000	120000	141000	117000	479333.333333333	126000	0.262865090403338	-1.92760553621822	0.00527133252051301	1.16711832500179	down
pmn001646	Procyanidin C1	225000	259000	240000	56900	55400	66000	241333.333333333	59433.3333333333	0.246270718232044	-2.02168299434557	0.0012383670992436	1.17824797457729	down
