# Supplementary material for: Accumulation Pattern of Flavonoids during Fruit Development of Lonicera maackii Determined by Metabolomics
Source: Molecules. 2021 Nov 16;26(22):6913. doi: 10.3390/molecules26226913 (PMC8624894; doi:10.3390/molecules26226913)
Supplement: Supplementary file 1 [file molecules-26-06913-s001.zip › supplementary materials/table S6.xls]

#ID	name	ME1017-1	ME1017-2	ME1017-3	ME1104-1	ME1104-2	ME1104-3	ME1017_Mean	ME1104_Mean	Fold_change	log2FC	Pvalue	VIP	regulated
pme2049	2-Hydroxybutanoic acid	48000	50300	52200	29800	34900	39000	50166.6666666667	34566.6666666667	0.689036544850498	-0.537347592833839	0.0153487726652229	1.12681367669273	down
pme2433	Diethanolamine	123000	118000	107000	79500	74800	66500	116000	73600	0.63448275862069	-0.656347133957921	0.00259898696443759	1.15776378761722	down
mws0255	Cytosine	1790000	1710000	1360000	244000	287000	289000	1620000	273333.333333333	0.168724279835391	-2.5672604989877	0.00883180081480346	1.18118526100848	down
pme2122	Histamine	1200000	1240000	996000	217000	240000	211000	1145333.33333333	222666.666666667	0.194412107101281	-2.36281002866441	0.00608263104197147	1.18786332747534	down
pmb1096	Indole	39200	31900	41200	106000	120000	116000	37433.3333333333	114000	3.04541406945681	1.60663839737266	0.000244710016765068	1.19356151051885	up
mws0256	L-Valine	5440000	5900000	7170000	12400000	13700000	1.4e+07	6170000	13366666.6666667	2.16639654240951	1.11529734147171	0.000550368578734044	1.18105988961693	up
mws0191	Betaine	811000	813000	673000	392000	572000	351000	765666.666666667	438333.333333333	0.572485851110144	-0.804688057198259	0.0208258021117592	1.07627252263846	down
mws0147	3-Hydroxy-3-methyl butyric acid	9160	8700	6400	18600	24700	22500	8086.66666666667	21933.3333333333	2.71228359439406	1.43950803350209	0.00689339250474796	1.15752919874071	up
mws0230	L-(-)-Threonine	2290000	2360000	2430000	3470000	3390000	3110000	2360000	3323333.33333333	1.40819209039548	0.493844144315199	0.00669393921915988	1.17001946589404	up
pmp001287	N-Benzylmethylene isomethylamine	6450000	6090000	7800000	16500000	19900000	18400000	6780000	18266666.6666667	2.69419862340216	1.42985621399039	0.00183565318830018	1.1818648374712	up
mws0491	Phenethylamine	57100	55600	61200	67300	74400	80900	57966.6666666667	74200	1.28004600345026	0.356195660035372	0.0382500980260672	1.06586700155538	up
mws0133	Nicotinamide	326000	285000	329000	161000	190000	176000	313333.333333333	175666.666666667	0.56063829787234	-0.834857794927785	0.00267293304557313	1.17099647598835	down
pme0490	Nicotinic acid	779000	799000	767000	349000	426000	358000	781666.666666667	377666.666666667	0.483155650319829	-1.04944006158222	0.00129217282827665	1.19405592083261	down
Rfmb319	Pipecolic acid	3950000	4370000	4270000	4580000	4860000	4710000	4196666.66666667	4716666.66666667	1.12390786338364	0.168523770000228	0.0334426412716574	1.04272208487707	up
mws0216	Trans-4-Hydroxy-L-proline	2.4e+07	17400000	24700000	68700000	55900000	74600000	22033333.3333333	66400000	3.01361573373676	1.59149547056039	0.00732658011645119	1.16242471138032	up
mws0227	L-Leucine	998000	1130000	1170000	3050000	3550000	3e+06	1099333.33333333	3200000	2.91085506367495	1.54144300705841	0.00409317179064106	1.18589404522366	up
mws0473	2-Methylsuccinic acid	2150000	2340000	2820000	2920000	3390000	3260000	2436666.66666667	3190000	1.30916552667579	0.388647518533588	0.0422437830478058	1.01108167175112	up
mws0001	L-Asparagine Anhydrous	1080000	1070000	1220000	572000	619000	468000	1123333.33333333	553000	0.492284866468843	-1.02243470511336	0.00100663711005942	1.17317676091603	down
mws0219	L-AsparticAcid	801000	868000	959000	1470000	1590000	1520000	876000	1526666.66666667	1.7427701674277	0.801382322661977	0.000504364982718986	1.18556323741509	up
pmb0374	Aminopurine	32100	44500	41200	54200	70000	60100	39266.6666666667	61433.3333333333	1.56451612903226	0.645716531800253	0.0216739113849392	1.06228632650141	up
pme0040	Adenine	11800000	12100000	12800000	2760000	3180000	2990000	12233333.3333333	2976666.66666667	0.243324250681199	-2.03904798260935	0.000215767568000799	1.20097184375519	down
pme0033	Hypoxanthine	60900	53400	55700	12200	12600	11000	56666.6666666667	11933.3333333333	0.210588235294118	-2.24750325376081	0.00166573598402034	1.19787538743695	down
mws1336	4-Aminobenzoic acid	22200	27700	25300	93200	92300	85000	25066.6666666667	90166.6666666667	3.59707446808511	1.84682402703654	0.000113979998243498	1.19860787699001	up
pme1002	L-Tyramine	9	9	9	16200	17100	15500	9	16266.6666666667	1807.40740740741	10.8197060251741	0.000810345504595048	1.20186317941118	up
mws0749	4-Hydroxybenzoic acid	6e+05	533000	594000	126000	123000	116000	575666.666666667	121666.666666667	0.211349160393746	-2.24229971376154	0.00188075419127061	1.19856860724358	down
mws2368	Tyrosol	38600	38000	26100	8620	2150	3890	34233.3333333333	4886.66666666667	0.142745861733203	-2.80847917307175	0.00851449084379206	1.15092435626338	down
mws0704	O-Phosphorylethanolamine	13100	14200	16300	41600	37300	45500	14533.3333333333	41466.6666666667	2.85321100917431	1.51258644535368	0.00324291623989871	1.18314315836385	up
mws0103	Indole-3-carboxaldehyde	87900	97600	130000	38000	48800	34100	105166.666666667	40300	0.383201267828843	-1.38382576062079	0.0262262282957526	1.11178933429611	down
pme0295	4-Acetamidobutyric acid	34700	42100	55900	94800	102000	126000	44233.3333333333	107600	2.43255463451394	1.28247220790759	0.00755299425701275	1.13442451822122	up
mws0567	4-Guanidinobutyric acid	1860000	2100000	2230000	1490000	1710000	1730000	2063333.33333333	1643333.33333333	0.796445880452342	-0.328351762836353	0.0394388753059278	1.01675190970524	down
pme0014	L-Glutamic acid	17200000	17600000	1.7e+07	14200000	1.3e+07	10800000	17266666.6666667	12666666.6666667	0.733590733590733	-0.446952679355606	0.0401660502494423	1.10246918221175	down
pme3154	(Rs)-Mevalonic acid	197000	258000	454000	571000	739000	707000	303000	672333.333333333	2.21892189218922	1.14985888441885	0.0216888244773624	1.07529252766303	up
mws1499	Arabinose	518000	503000	569000	442000	433000	425000	530000	433333.333333333	0.817610062893082	-0.290515142255901	0.0339012947818052	1.10783002741787	down
pme1109	Guanine	227000	232000	206000	27800	34500	33900	221666.666666667	32066.6666666667	0.144661654135338	-2.78924554150587	0.00093580568112166	1.19933992479496	down
mws0438	L-Arabitol	13300	11100	9580	18500	20400	21300	11326.6666666667	20066.6666666667	1.77163037080636	0.825077634462844	0.00376865237661459	1.14948105205898	up
pme0513	Xylitol	26300	28300	24100	6380	9230	5240	26233.3333333333	6950	0.264930114358323	-1.91631625206282	0.000342743415680763	1.18573491819471	down
mws0596	3-Hydroxyanthranilic acid	39200	39900	48600	65600	77000	59400	42566.6666666667	67333.3333333333	1.58183241973375	0.661596767936433	0.0220637369266624	1.08391452836154	up
mws0183	Protocatechuic acid	899000	751000	736000	1e+05	92900	134000	795333.333333333	108966.666666667	0.137007544006706	-2.86767276081532	0.00386939906034612	1.18961710835614	down
mws0885	2,4-Dihydroxy benzoic acid	944000	617000	801000	93600	98700	83200	787333.333333333	91833.3333333333	0.116638441998307	-3.099884740826	0.0178315295095317	1.16186572342351	down
pmn001575	Gentisic acid	916000	777000	937000	122000	101000	96300	876666.666666667	106433.333333333	0.121406844106464	-3.04207834149693	0.00352809574950085	1.19365131361266	down
mws0254	L-Histidine	3280000	2680000	2610000	1.4e+07	15900000	14400000	2856666.66666667	14766666.6666667	5.16919486581097	2.36993958932988	0.000813570844622497	1.19738443092512	up
mws0005	Tryptamine	534000	632000	663000	5940000	6720000	6050000	609666.666666667	6236666.66666667	10.2296336796063	3.35468257837943	0.00149385974281195	1.19922669123462	up
mws1417	Indole-3-carboxylic acid	19000	21300	21700	7460	7830	6850	20666.6666666667	7380	0.357096774193548	-1.48561299338005	0.00179357044293372	1.19316183619469	down
mws1550	S-Allyl-L-cysteine	79500	78400	82600	95900	112000	101000	80166.6666666667	102966.666666667	1.28440748440748	0.361102976970233	0.033665456294689	1.10534726313236	up
pmf0608	Oxalic acid	1860000	1200000	1470000	2800000	2990000	4120000	1510000	3303333.33333333	2.18763796909492	1.12937400714025	0.0323258553131161	1.07411695212508	up
pme2914	3-Hydroxy-3-methylpentane-1,5-dioic acid	2520000	2380000	3230000	3680000	4020000	3810000	2710000	3836666.66666667	1.41574415744157	0.501560576057203	0.0373568047353027	1.07713597032703	up
pme2617	Methionine sulfoxide	2120000	2180000	2160000	2340000	2270000	2260000	2153333.33333333	2290000	1.06346749226006	0.088775934124175	0.0144214413193836	1.0980655866857	up
pmp001213	Phenylalanine	10600000	1e+07	12300000	24200000	27300000	2.7e+07	10966666.6666667	26166666.6666667	2.38601823708207	1.25460507004375	0.000429880960017	1.18908771834668	up
mws0344	D-Xylonic acid	5270000	5190000	4980000	3960000	3660000	3900000	5146666.66666667	3840000	0.746113989637306	-0.422532035825768	0.000496755081871195	1.18208068272626	down
pme1383	Pyridoxine	503000	568000	705000	964000	1100000	959000	592000	1007666.66666667	1.70213963963964	0.767349397277601	0.00626994918702135	1.13178136315176	up
pme0181	1-Methylhistidine	268000	295000	291000	660000	647000	672000	284666.666666667	659666.666666667	2.31733021077283	1.21246363742702	5.68101079633355e-06	1.20187758870874	up
mws0279	3-N-Methyl-L-histidine	104000	121000	128000	231000	220000	222000	117666.666666667	224333.333333333	1.90651558073654	0.930938321339137	0.00111725756686557	1.1910443352128	up
mws4175	D-Glucurono-6,3-lactone	48300	45400	46200	155000	159000	175000	46633.3333333333	163000	3.49535382416011	1.80543850267484	0.00233390956884885	1.19726297160389	up
pme2024	Serotonin	2340000	2060000	2240000	16400000	19900000	18500000	2213333.33333333	18266666.6666667	8.25301204819277	3.04492074650096	0.00380227222198307	1.19424242291287	up
mws4170	Glucose	23100000	23400000	25800000	2.1e+07	19900000	2e+07	24100000	20300000	0.842323651452282	-0.247553419044785	0.032744059439244	1.08259724075739	down
mws0250	L-(-)-Tyrosine	14400000	14500000	15600000	24600000	26500000	24800000	14833333.3333333	25300000	1.70561797752809	0.770294549561706	0.000345819486762435	1.19274126177991	up
mws1350	Syringic Aldehyde	15100	27500	31600	9	9	9	24733.3333333333	9	0.000363881401617251	-11.4242440642321	0.0379672382170069	1.11690430573947	down
mws0214	D-Sorbitol	157000	152000	164000	102000	117000	113000	157666.666666667	110666.666666667	0.701902748414376	-0.51065694199247	0.00149818245591625	1.17024475451673	down
mws0237	Anchoic Acid	422000	465000	468000	359000	368000	369000	451666.666666667	365333.333333333	0.808856088560886	-0.306045053280707	0.0241883055752204	1.13516021215148	down
mws0736	N-Glycyl-L-leucine	90200	81700	90300	349000	337000	395000	87400	360333.333333333	4.12280701754386	2.04362693240026	0.00345120007619877	1.19378568037472	up
pme0122	N6-Acetyl-L-lysine	627000	555000	701000	998000	1090000	986000	627666.666666667	1024666.66666667	1.63250132766861	0.707084165076543	0.00219426378318215	1.16226396425746	up
Hmcp002123	6-Hydroxy-7-methoxycoumarin	190000	208000	220000	90500	106000	119000	206000	105166.666666667	0.510517799352751	-0.969966832921825	0.00111120788233849	1.1708897540207	down
mws0277	Kinic acid	33800000	35700000	37200000	31100000	31400000	30600000	35566666.6666667	31033333.3333333	0.872539831302718	-0.196707103265631	0.0379084660926298	1.09921885656442	down
Cmyp009787	damascenone	57800	59300	72000	30900	36100	33400	63033.3333333333	33466.6666666667	0.530936012691697	-0.91339009399899	0.0149510033008274	1.14613257158322	down
mws1189	D-Galacturonic acid(Gal A)*	352000	358000	601000	886000	1e+06	1e+06	437000	962000	2.20137299771167	1.13840361426944	0.0120210658466191	1.13841324029266	up
pme3705	D-Glucoronic acid*	372000	395000	509000	748000	837000	924000	425333.333333333	836333.333333333	1.96630094043887	0.975484141644303	0.00379278468334065	1.14627588253081	up
mws0014	Ferulic acid*	125000	101000	82600	18600	52000	44800	102866.666666667	38466.6666666667	0.373946856772521	-1.41909483792525	0.016675804826964	1.0793478529686	down
mws1354	Trans-ferulic acid*	73900	79800	66900	41500	17600	30600	73533.3333333333	29900	0.406618313689937	-1.29825290067212	0.0107646587634601	1.13263431023056	down
pme0534	Gluconic acid	1080000	1160000	1050000	875000	861000	866000	1096666.66666667	867333.333333333	0.790881458966565	-0.338466621904808	0.0186072592385423	1.15650048019296	down
mws0027	Syringic acid	52000	60100	52600	19000	20500	21600	54900	20366.6666666667	0.370977534911961	-1.43059626990763	0.00330569513137178	1.18910342646165	down
pme1419	L-Methionine methyl ester	10800	13400	16400	81700	99600	95000	13533.3333333333	92100	6.80541871921182	2.76668392962732	0.00250879582471264	1.1918511829471	up
mws5037	Alanylleucine	9	5570	7020	63900	62700	61800	4199.66666666667	62800	14.9535677434717	3.90241783026316	0.000626331167424858	1.20049194976978	up
mws0282	L-Tryptophan	8660000	7590000	10900000	27300000	2.9e+07	25800000	9050000	27366666.6666667	3.02394106813996	1.59643002397344	0.000170688942391631	1.19099292665889	up
pmb2620	3,4-Dimethoxycinnamic acid	19500	17900	15500	9	9	9	17633.3333333333	9	0.000510396975425331	-10.9360925997253	0.00432158727357268	1.1936315237144	down
mws2184	Ethyl caffeate	26500	22900	22900	9	9	9	24100	9	0.00037344398340249	-11.3868205245624	0.00247195281991463	1.19806488568982	down
pme0170	N-α-Acetyl-L-arginine	52900	57200	40400	19600	24500	24300	50166.6666666667	22800	0.454485049833887	-1.13769525676117	0.0237545018586907	1.12290587648659	down
mws5045	12-Hydroxydodecanoic acid	44600	51900	56600	12600	14700	13200	51033.3333333333	13500	0.264532984977139	-1.9184804697278	0.00708869594258787	1.18278264374856	down
mws0677	N-Acetyl-5-hydroxytryptamine	51100	48600	28900	481000	567000	402000	42866.6666666667	483333.333333333	11.2752721617418	3.49509035246171	0.0102522781182228	1.17582917270219	up
mws1337	D-Pantothenic Acid	1920000	1860000	2430000	2770000	3030000	3020000	2070000	2940000	1.42028985507246	0.506185387337039	0.0249706923903668	1.09407741133852	up
pme1228	5-Hydroxy-L-tryptophan	15200	14200	19700	37600	39800	34400	16366.6666666667	37266.6666666667	2.27698574338086	1.1871252585285	0.000843943581947247	1.1754158269616	up
pmp000284	Fraxidin	325000	284000	331000	191000	197000	189000	313333.333333333	192333.333333333	0.613829787234043	-0.704089437919517	0.0128286960473097	1.16890404160904	down
mws5042	Glycylphenylalanine	61600	61900	70900	338000	370000	371000	64800	359666.666666667	5.55041152263375	2.4725947407696	0.000647954407997961	1.20041950993334	up
pmp000691	Loganetin	9	9	9	2480000	2730000	3030000	9	2746666.66666667	305185.185185185	18.2193254045692	0.00333390900743502	1.19600139873038	up
mws0119	Myristic Acid	23200000	20400000	22400000	12600000	1.3e+07	12600000	2.2e+07	12733333.3333333	0.578787878787879	-0.788893386210067	0.00684290778112086	1.18464448508848	down
mws0474	Dodecanedioic aicd	3790	3960	5590	9	9	9	4446.66666666667	9	0.002023988005997	-8.94858354390848	0.0163094091134564	1.16545019536287	down
mws0863	2-Deoxyribose 5-phosphate	25400	29400	23300	19800	17600	16100	26033.3333333333	17833.3333333333	0.685019206145967	-0.54578365685347	0.0249566567960332	1.07283796580289	down
mws4176	DL-Alanyl-DL-phenylalanine	52700	48500	62300	34100	40200	43100	54500	39133.3333333333	0.718042813455658	-0.477858227275393	0.0424308854728689	1.01667993442143	down
pme0264	Thymidine	106000	102000	93600	26800	37800	28600	100533.333333333	31066.6666666667	0.309018567639257	-1.69423456861438	0.000159895478582568	1.19174257091688	down
pme3732	Cytidine	13500000	12500000	11700000	1540000	1560000	1540000	12566666.6666667	1546666.66666667	0.123076923076923	-3.02236781302845	0.00222187481371683	1.19862063979761	down
mws0248	Uridine	1030000	1070000	1250000	489000	463000	462000	1116666.66666667	471333.333333333	0.422089552238806	-1.2443789754231	0.00985801071757337	1.17774776834604	down
pme2266	Biotin	9	9	9	163000	146000	168000	9	159000	17666.6666666667	14.1087422385041	0.00174922076747831	1.19975794479576	up
pme3961	Deoxyadenosine	85300	62100	74800	143000	174000	167000	74066.6666666667	161333.333333333	2.17821782178218	1.12314823077287	0.00241764779154676	1.163729506158	up
mws0361	Palmitoleic Acid	19600	18700	19200	11200	13900	11300	19166.6666666667	12133.3333333333	0.63304347826087	-0.659623505633041	0.0104842642773253	1.16484554445597	down
pme1184	Deoxyguanosine	204000	276000	245000	93500	102000	96700	241666.666666667	97400	0.403034482758621	-1.31102481698616	0.0190816372067677	1.15556135610542	down
pme0230	Adenosine	510000	543000	634000	793000	933000	913000	562333.333333333	879666.666666667	1.5643153526971	0.645531377038702	0.00562023992571437	1.13243780193527	up
mws1060	9-(β-D-Arabinofuranosyl)hypoxanthine	577000	608000	767000	338000	419000	364000	650666.666666667	373666.666666667	0.574282786885246	-0.800166774757459	0.0288211323213126	1.09421569282294	down
pme0376	Naringenin	9730	12500	10700	40400	47400	44600	10976.6666666667	44133.3333333333	4.02064986334649	2.00742870509923	0.00126616979327261	1.19355402397961	up
pme3475	Butin	127000	126000	120000	71200	85300	73000	124333.333333333	76500	0.615281501340483	-0.70068147684143	0.00261925535299475	1.17914609607356	down
mws0914	Pinobanksin	9650	10700	13600	41600	47200	43400	11316.6666666667	44066.6666666667	3.8939617083947	1.96123869726296	0.000166308086020559	1.1947262492309	up
mws1038	(R)-Pantetheine	8110	6140	5850	30500	31100	31200	6700	30933.3333333333	4.61691542288557	2.20692930394864	0.00033053715582686	1.20156366585835	up
pmb0889	Punicic acid	349000	367000	429000	221000	270000	254000	381666.666666667	248333.333333333	0.650655021834061	-0.620035267634782	0.0148369064721037	1.10859108747596	down
mws0367	α-Linolenic Acid	19000	18700	20900	21900	25100	23200	19533.3333333333	23400	1.19795221843003	0.260570365882313	0.0325112488150397	1.03299023231244	up
Lmhn002926	p-Coumaroylmalic acid	116000	148000	186000	230000	238000	282000	150000	250000	1.66666666666667	0.736965594166206	0.0198103727292701	1.06961396859226	up
mws0629	Asp-phe	52400	50900	53700	29600	28100	27800	52333.3333333333	28500	0.544585987261146	-0.876768234005729	4.51769370004828e-05	1.19986713763368	down
mws2623	11-Octadecanoic acid(Vaccenic acid)	3990000	3460000	3570000	4310000	4400000	4180000	3673333.33333333	4296666.66666667	1.16969147005445	0.226128039790493	0.0462882515584901	1.05087067722427	up
pme1178	Guanosine	23700000	19200000	22500000	6220000	6740000	6470000	21800000	6476666.66666667	0.297094801223242	-1.7510047348001	0.00706053130597408	1.18571453603675	down
mws0668	Xanthosine	1200000	1280000	1380000	694000	841000	833000	1286666.66666667	789333.333333333	0.613471502590674	-0.704931766526493	0.00220539639586036	1.15784848098933	down
mws1068	Kaempferol*	27100	25700	14300	9	9	9	22366.6666666667	9	0.000402384500745156	-11.2791376438114	0.0313342894201211	1.13189335655043	down
mws1094	Dihydrokaempferol	69000	51200	55900	6370	7730	9220	58700	7773.33333333333	0.132424758659852	-2.91675521551807	0.00945642485441813	1.17801643170382	down
pmn001686	10,16-Dihydroxy-palmitic acid	94900	95900	107000	48100	54700	49500	99266.6666666667	50766.6666666667	0.511417058428475	-0.967427812094808	0.00156212441995649	1.18481877890834	down
pmb3081	Glucarate O-Phosphoric acid	4120000	4600000	3880000	2920000	2210000	2030000	4200000	2386666.66666667	0.568253968253968	-0.815392241123022	0.00731296407498128	1.12545722945715	down
mws0054	Catechin	2230000	2730000	3050000	9090000	10400000	10700000	2670000	10063333.3333333	3.76903870162297	1.91419660910491	0.00107979063473955	1.19096160290821	up
pme0460	Epicatechin	4310000	5780000	6080000	17700000	19200000	18300000	5390000	18400000	3.41372912801484	1.77134858819187	6.9987535091402e-05	1.19704748459639	up
pmb2787	9-KODE	1190000	1180000	1410000	522000	620000	568000	1260000	570000	0.452380952380952	-1.14438990933517	0.00592836687460346	1.17257721385876	down
pmb2786	9-HOTrE	1780000	1640000	1870000	791000	886000	838000	1763333.33333333	838333.333333333	0.475425330812854	-1.0727093223085	0.00185305324368568	1.18951660179559	down
Rfmb091	9-Hydroxy-10,12-octadecadienoic acid	1.6e+07	16500000	19600000	10500000	1.2e+07	11700000	17366666.6666667	11400000	0.656429942418426	-0.607287047392611	0.0216083530852426	1.1147074296699	down
Rfmb090	13-Hydroxy-9,11-octadecadienoic acid	15800000	16200000	18800000	10400000	12100000	10900000	16933333.3333333	11133333.3333333	0.65748031496063	-0.604980394298114	0.0115853567341711	1.12976656451453	down
pmn001688	9S-Hyroxy-10E,12E-octadecadienoic acid	16900000	16400000	19500000	10700000	12200000	11600000	17600000	11500000	0.653409090909091	-0.613941567692922	0.0125360029721751	1.13771331649538	down
pmb2799	12,13-EODE	958000	951000	1160000	305000	339000	312000	1023000	318666.666666667	0.311502117953731	-1.68268612248574	0.00819536273688155	1.18119512967644	down
pmb2778	9,10-EODE	17100000	16800000	18900000	9990000	11300000	11100000	17600000	10796666.6666667	0.61344696969697	-0.704989461450629	0.00199096185683231	1.17397753105791	down
pme1474	5'-Deoxy-5'-(methylthio)adenosine	2240000	2040000	2460000	2650000	2780000	2730000	2246666.66666667	2720000	1.2106824925816	0.275820560789637	0.0492812299057426	1.06050065048929	up
mws0058	Diosmetin	91300	108000	118000	76000	74100	58400	105766.666666667	69500	0.657106838953672	-0.605800137585612	0.0231210422323898	1.06443800400897	down
Zmhp002714	5,6,7-Tetrahydroxy-8-methoxyflavone	260000	263000	272000	31900	27300	23500	265000	27566.6666666667	0.104025157232704	-3.26499562588781	2.90764327987758e-06	1.20307195679569	down
Zmxn001997	Isosalicylic acid O-glycoside	329000	460000	427000	823000	917000	775000	405333.333333333	838333.333333333	2.06825657894737	1.0484151712493	0.00166894297824133	1.16378947061294	up
Hmtn001302	Glucosyloxybenzoic acid	2990000	3350000	3730000	4260000	4730000	4600000	3356666.66666667	4530000	1.34955312810328	0.432481772760607	0.0141937794979475	1.10403872386177	up
mws1375	Nicotianamine	464000	453000	521000	416000	336000	350000	479333.333333333	367333.333333333	0.7663421418637	-0.38393945186814	0.0270185944068579	1.04175208346494	down
pme1086	Glutathione reduced form	4300	7410	7070	772000	7e+05	730000	6260	734000	117.252396166134	6.87347359568532	0.00080309570520012	1.20190414523801	up
pmn001610	Eicosadienoic acid	461000	429000	398000	718000	715000	729000	429333.333333333	720666.666666667	1.67857142857143	0.747233929620033	0.00260156965471878	1.19403107143129	up
Lmhn003074	Feruloylmalic acid	110000	104000	201000	260000	326000	257000	138333.333333333	281000	2.03132530120482	1.0224212947078	0.0248550932451094	1.05848927731991	up
pmp001214	Sinapine	119000	98800	110000	9	9	9	109266.666666667	9	8.23672971323978e-05	-13.5675688267107	0.00284756269974623	1.1971790901442	down
pmn001606	Eicosenoic acid	113000	105000	118000	63200	64400	61700	112000	63100	0.563392857142857	-0.827786821962417	0.00450726834845474	1.18922943258798	down
pme3967	2-(Dimethylamino)guanosine	693000	637000	631000	86500	103000	98600	653666.666666667	96033.3333333333	0.14691483936767	-2.76694796991964	0.00069244050383458	1.20076237026952	down
pmn001689	9-Hydroxy-12-oxo-10-octadecenoic acid	2780000	2670000	4020000	63100	75500	71200	3156666.66666667	69933.3333333333	0.0221541710665259	-5.49627784266584	0.0190951937198779	1.15911067281095	down
mws0988	Rhamnetin(7-O-Methxyl Quercetin)	38900	35200	33300	9	9	9	35800	9	0.000251396648044693	-11.9577469655967	0.0021036807087334	1.19891768514822	down
pmn001367	Protocatechuic acid-4-glucoside*	515000	494000	629000	771000	1070000	996000	546000	945666.666666667	1.73199023199023	0.79243079363335	0.0306259235363414	1.07836350733292	up
pmb2871	2,5-Dihydroxy benzoic acid O-hexside*	418000	373000	514000	195000	245000	166000	435000	202000	0.464367816091954	-1.1066601079843	0.0147805252164317	1.1148486325977	down
Hmtn001120	5-(2-Hydroxyethyl)-2-O-glucosylohenol	538000	567000	599000	131000	140000	116000	568000	129000	0.227112676056338	-2.13851986408143	0.000422949261191699	1.19938609106574	down
pme3459	Caffeyl alcohol	15500	19100	20800	35700	38500	44500	18466.6666666667	39566.6666666667	2.14259927797834	1.09936205359272	0.00451247117031732	1.15750838854494	up
mws0582	S-(methyl)glutathione	401000	452000	355000	188000	122000	93900	402666.666666667	134633.333333333	0.334354304635762	-1.58055040350935	0.00246957740303987	1.15475088031803	down
mws0983	N-Oleoylethanolamine	707000	694000	655000	270000	329000	309000	685333.333333333	302666.666666667	0.441634241245136	-1.17907606190296	8.69419872650747e-05	1.19506980032292	down
HmLn002835	Cis-p-coumaric acid 4-O-glucoside	1050000	1130000	1130000	1310000	1330000	1380000	1103333.33333333	1340000	1.21450151057402	0.280364284371711	0.00271157520600629	1.15794941295534	up
pmn001691	9,12,13-Trihyroxy-10,15-octadecadienoic acid	1420000	1440000	1730000	401000	479000	427000	1530000	435666.666666667	0.284749455337691	-1.81223501250574	0.00610638572529214	1.18315420232946	down
pmb3894	Di-O-methylquercetin	8970000	8590000	9580000	1310000	1530000	1530000	9046666.66666667	1456666.66666667	0.161016949152542	-2.63471553591826	0.000795051522181834	1.20020412776136	down
pmn001517	3,4,5-Trimethoxyphenyl-β-D-Glucopyranoside	1690000	2210000	2220000	2900000	3270000	3130000	2040000	3100000	1.51960784313725	0.603699063302742	0.0109072745698523	1.12274710284741	up
pmn001694	9,10,13-Trihyroxy-11-octadecadienoic acid	9390000	9130000	10600000	1430000	1750000	1580000	9706666.66666667	1586666.66666667	0.163461538461538	-2.61297687689075	0.00223995007275437	1.19615015974575	down
pme3184	2'-Deoxyadenosine-5'-monophosphate	111000	126000	171000	223000	214000	209000	136000	215333.333333333	1.58333333333333	0.662965012722429	0.0421084987010653	1.09132986230439	up
mws0675	β-Nicotinamide mononucleotide	311000	278000	326000	173000	222000	159000	305000	184666.666666667	0.605464480874317	-0.723885767122217	0.00887267754643926	1.1199953741386	down
pmb3068	1-O-p-Coumaroyl quinic acid	62600	66500	63500	34400	38300	39300	64200	37333.3333333333	0.581516095534787	-0.782108970898493	0.000203315055723003	1.19179971187552	down
Zmhn002242	Caffeoyl glucose	44800	35700	47700	22700	26700	34000	42733.3333333333	27800	0.650546021840874	-0.620276973174077	0.0385109086641457	1.00639616513446	down
pmb0981	Adenosine 5'-monophosphate	710000	513000	686000	1410000	1890000	1540000	636333.333333333	1613333.33333333	2.53535882661079	1.34218994475802	0.0109010767546853	1.1464160322835	up
mws4108	1-Methoxyphaseollin	9910	9710	14200	18700	25100	25400	11273.3333333333	23066.6666666667	2.0461265523359	1.0328953781141	0.0148556831831049	1.09964366539658	up
mws0178	Chlorogenic acid	1200000	1130000	1280000	1350000	1430000	1360000	1203333.33333333	1380000	1.14681440443213	0.197631930612154	0.0347728573267262	1.04679162579161	up
pmp001283	Glyceryl linoleate	24300	28000	37100	51600	69500	64200	29800	61766.6666666667	2.07270693512304	1.05151614484395	0.0103414315980964	1.11459428210386	up
Zmhn002422	Feruloyl glucose	4890000	4800000	4690000	7670000	7340000	8080000	4793333.33333333	7696666.66666667	1.60570236439499	0.683204497334818	0.00334402425947658	1.19021896202996	up
mws1526	Sweroside	2190000	2390000	2720000	3150000	3150000	3380000	2433333.33333333	3226666.66666667	1.32602739726027	0.407110583507215	0.0203654605333933	1.10446538125468	up
mws0097	Pinoresinol	140000	139000	142000	49000	64300	46800	140333.333333333	53366.6666666667	0.380285035629454	-1.3948469254375	0.0032958949892815	1.19422392520075	down
pmb3107	Syringic acid O-glucoside	315000	583000	408000	644000	904000	758000	435333.333333333	768666.666666667	1.76569678407351	0.820237616105341	0.0375972157612849	1.00848298511038	up
pmb0998	Guanosine 5'-monophosphate	42500	57200	66400	28700	36600	23200	55366.6666666667	29500	0.532811559301626	-0.908302712992016	0.0447368528826546	1.02465504508613	down
VCmjp04217	Secologanic acid	13800000	18200000	15400000	10700000	8650000	6870000	15800000	8740000	0.553164556962025	-0.854219373563867	0.0147835754262089	1.08494833118466	down
pmp000696	Logamic acid	117000	111000	130000	169000	204000	162000	119333.333333333	178333.333333333	1.49441340782123	0.579579304024253	0.0303276263841226	1.08506729065827	up
mws0232	Riboflavin	272000	2e+05	235000	101000	121000	115000	235666.666666667	112333.333333333	0.476661951909477	-1.06896162362754	0.0206488386713102	1.1364955505946	down
pme1286	S-(5'-Adenosy)-L-homocysteine	23100	14500	37100	45400	64900	67900	24900	59400	2.3855421686747	1.25431718873268	0.023452492468699	1.0507636895865	up
Lmzn001582	5'-Glucopyranosyloxyjasmanic acid	340000	401000	457000	731000	768000	664000	399333.333333333	721000	1.80550918196995	0.852405757173193	0.0021944324867445	1.15841525181358	up
pmn001741	Oleoside	390000	390000	320000	211000	206000	226000	366666.666666667	214333.333333333	0.584545454545455	-0.774612881084075	0.0176015298940186	1.14779187042228	down
VCmjp04550	Loganin	3930000	3660000	3620000	8620000	10700000	6970000	3736666.66666667	8763333.33333333	2.34522747546833	1.22972786381262	0.0421375570674511	1.10503062065016	up
Lmhn002573	Sinapoylglucuronic acid	548000	534000	708000	86000	72000	63000	596666.666666667	73666.6666666667	0.123463687150838	-3.01784131276019	0.0103659775595327	1.1769781920244	down
pme3007	Uridine 5'-diphosphate	15000	15300	14800	12300	12400	13900	15033.3333333333	12866.6666666667	0.855875831485588	-0.224526585987301	0.043978310825722	1.07786199217559	down
pmn001738	Oleoside 11-methyl ester	10800000	9280000	10200000	13300000	13100000	15800000	10093333.3333333	14066666.6666667	1.39365918097754	0.478877793608816	0.0271434304918219	1.08106910906612	up
VCmjp04373	Secoxyloganin	712000	816000	1e+06	2420000	2330000	2270000	842666.666666667	2340000	2.77689873417722	1.47347456701482	0.000551816326547989	1.19436278626189	up
mws1569	Morroniside	7760000	7510000	6870000	5620000	5270000	5180000	7380000	5356666.66666667	0.72583559168925	-0.462285293106458	0.00673680268685274	1.15533229094541	down
Lmbp003668	Kaempferol-3-O-arabinoside	328000	324000	348000	160000	157000	141000	333333.333333333	152666.666666667	0.458	-1.12658049656514	6.45348704921338e-05	1.19737161207626	down
pmb0864	LysoPE 14:0	23200	24800	30800	53100	60900	57000	26266.6666666667	57000	2.17005076142132	1.11772879031688	0.000681992641076661	1.17819881839107	up
pmb3006	Apigenin 7-O-glucoside(Cosmosiin)	51800	60800	67200	104000	129000	94200	59933.3333333333	109066.666666667	1.81979977753059	0.863779727427302	0.0273079486064381	1.09377938207145	up
Lmdp003577	Genistin(Genistein 7-O-Glucoside)	1210000	1110000	1340000	1980000	2060000	1700000	1220000	1913333.33333333	1.56830601092896	0.649207088391645	0.00950698999789837	1.12909410208133	up
mws2186	Avicularin	583000	479000	545000	392000	439000	369000	535666.666666667	4e+05	0.74673304293715	-0.421335523179213	0.0261751045425933	1.05954206423081	down
mws1179	Naringenin-7-O-glucoside	409000	372000	442000	903000	836000	831000	407666.666666667	856666.666666667	2.10139002452984	1.07134395555385	0.000144822348809563	1.19262725731803	up
Zmhn003534	Naringenin-O-glucoside	765000	844000	892000	1240000	1480000	1470000	833666.666666667	1396666.66666667	1.67532986805278	0.744445186405744	0.0086561244711492	1.1507713562041	up
mws2118	Phlorizin	3260000	3570000	4170000	5540000	6490000	5700000	3666666.66666667	5910000	1.61181818181818	0.688689012486667	0.00496040894734219	1.13488644818073	up
pmp000573	Acacetin-7-O-galactoside	6630	7020	10600	15300	13300	13900	8083.33333333333	14166.6666666667	1.75257731958763	0.809478093950574	0.0249599287080427	1.09434585232041	up
Hmcp002316	Isorhamnetin-3-O-arabinoside	126000	120000	130000	78100	78200	53800	125333.333333333	70033.3333333333	0.558776595744681	-0.839656499891954	0.0129713081384475	1.14969976031378	down
mws0089	Kaempferol-7-O-glucosdie*	7430000	6920000	6820000	2480000	3020000	2500000	7056666.66666667	2666666.66666667	0.377893245158243	-1.40394936423286	7.29151098590305e-05	1.19575880915124	down
mws2209	Kaempferol-3-O-glucoside (Astragalin)	8130000	8910000	8470000	3070000	3800000	3210000	8503333.33333333	3360000	0.395139161113289	-1.33956726010256	8.53485014605396e-05	1.194733913027	down
pmn001405	Luteolin-7-O-glucoside*	10800000	8070000	10200000	4650000	4810000	3800000	9690000	4420000	0.456140350877193	-1.13245029602365	0.0146256147810943	1.14161436269166	down
mws0913	Kaempferol-3-O-galactoside (Trifolin)	6480000	5600000	5050000	2500000	2270000	2420000	5710000	2396666.66666667	0.419731465265616	-1.2524614756447	0.0136441744695044	1.16685748810357	down
pmb0550	Cyanidin 3-O-glucoside (Kuromanin)	298000	246000	222000	1630000	1450000	1280000	255333.333333333	1453333.33333333	5.69190600522193	2.50891183773933	0.00520539340633686	1.18610357338089	up
pmb0876	LysoPE 16:0	2180000	2130000	2700000	6970000	7610000	6870000	2336666.66666667	7150000	3.05991440798859	1.61349129837628	0.000118963168381275	1.19486464101155	up
pmn001700	24,30-Dihydroxy-12(13)-enolupinol	3740000	3900000	3780000	6770000	5970000	6010000	3806666.66666667	6250000	1.64185639229422	0.715327944907763	0.00931224447559608	1.17655174965759	up
Lmmp002795	Pratensein 7-O-glucopyranoside	6120000	6210000	6370000	468000	665000	602000	6233333.33333333	578333.333333333	0.0927807486631016	-3.43003070219674	8.03151199553497e-07	1.20320256413735	down
pmp000579	Diosmetin-7-O-galactoside	11700000	12300000	12600000	3260000	3040000	2650000	12200000	2983333.33333333	0.244535519125683	-2.03188406101979	2.68916925079464e-05	1.20098445447986	down
mws1329	Quercetin-7-O-Glucoside*	6110000	5730000	6330000	6740000	6620000	6980000	6056666.66666667	6780000	1.11942762795817	0.162761259623384	0.0332872040972081	1.04773914294468	up
Hmcn001884	6-Hydroxyluteolin 5-glucoside	125000	94500	77100	256000	285000	254000	98866.6666666667	265000	2.68037761294673	1.42243626260445	0.00103248216254099	1.17857079157237	up
pmn001704	2,3-Dihydroxy 5(6),12(13)diene ursolic acid	134000	147000	184000	208000	226000	201000	155000	211666.666666667	1.36559139784946	0.449525875664134	0.0443528539125118	1.0367197057912	up
pmn001705	3,24-Dihydroxy-17,21-semiacetal-12(13)oleanolic fruit	6780000	7080000	8470000	1.3e+07	13900000	13300000	7443333.33333333	13400000	1.80026869682042	0.848212250243818	0.00210118967842566	1.18141950831222	up
pmn001706	2-Hydroxyoleanolic acid	6720000	7560000	8030000	1.3e+07	13700000	12900000	7436666.66666667	13200000	1.77498879426266	0.827809916722831	0.000525102610105054	1.18897630673819	up
pmp000266	3β,19α-Dihydroxyolean-12-en-28-oic acid	24300	24000	30000	47700	49700	48400	26100	48600	1.86206896551724	0.896906507035896	0.00439973765389538	1.18460622948405	up
mws1610	Maslinic acid	7400000	7790000	8960000	14300000	14800000	13800000	8050000	14300000	1.77639751552795	0.828954458663772	0.000895690108537941	1.18559461265461	up
pmb1912	10-Formyl-THF	176000	163000	230000	487000	476000	443000	189666.666666667	468666.666666667	2.47100175746924	1.30509603676595	0.000765938246594348	1.18576410955507	up
pmp000172	5,2'-Dihydroxy-7,8-dimethoxyflavone glycosides	36700	33900	27400	73500	76800	64900	32666.6666666667	71733.3333333333	2.19591836734694	1.13482442355405	0.00125162359338854	1.17296639002625	up
pmn001525	3,5-Di-O-galloylshikimic acid	43200	43700	39700	67300	65500	69300	42200	67366.6666666667	1.59636650868878	0.674791916951394	0.000127269061303025	1.19350802435853	up
pmb2319	LysoPC 15:0	53500	48700	67200	117000	126000	119000	56466.6666666667	120666.666666667	2.13695395513577	1.09555582263837	0.00215167910629126	1.18212039471293	up
pmn001426	Enscaphic acid	9	9	9	13300	11600	11000	9	11966.6666666667	1329.62962962963	10.3768087214343	0.00330169888614056	1.19588674334155	up
Zmhn003565	Kaempferol-3-O-(6''-acetyl)-glucoside	270000	271000	318000	419000	566000	509000	286333.333333333	498000	1.73923166472643	0.798450111650774	0.0270249966038883	1.105526729329	up
pme0443	Malvidin 3-O-galactoside (Primulin)	52200	66700	64200	146000	227000	176000	61033.3333333333	183000	2.99836155106499	1.58417435809522	0.0318394980226948	1.11979006709617	up
pmp001270	LysoPC 16:1	7830000	7680000	9160000	1680000	2140000	2020000	8223333.33333333	1946666.66666667	0.236724766923389	-2.07871744142011	0.00321083651002929	1.18943644000816	down
pmb0855	LysoPC 16:0	13800000	12600000	16500000	34600000	38300000	36400000	14300000	36433333.3333333	2.54778554778555	1.34924384817236	0.000153191653351714	1.19187381286684	up
pmb3061	5-O-p-Coumaroyl quinic acid O-hexoside	32500	31800	38900	24200	25400	25600	34400	25066.6666666667	0.728682170542636	-0.456638403745617	0.0493222024146553	1.07965412238222	down
mad2394	Sinapoyl-p-coumaroyltartaric acid	86200	68700	101000	161000	171000	153000	85300	161666.666666667	1.89527159046503	0.922404599922406	0.00487342386189108	1.15904934955215	up
pmb3026	Quercetin-O-acetylhexoside	124000	98700	167000	322000	406000	318000	129900	348666.666666667	2.6841159866564	1.42444701496527	0.00482796266014544	1.14655299241779	up
pmb2406	LysoPC 17:0	61400	56100	68400	133000	146000	144000	61966.6666666667	141000	2.27541689080151	1.18613089308783	0.000138935286697381	1.19283947778521	up
Hmqp006235	LysoPC 18:4	2880	2660	4510	31500	46700	41100	3350	39766.6666666667	11.8706467661692	3.5693266365163	0.0133610046465657	1.16905932576477	up
pmn001384	Isochlorogenic acid C	4250000	3430000	4860000	5710000	6890000	5900000	4180000	6166666.66666667	1.47527910685805	0.560987922601635	0.0234625345820382	1.05161373871525	up
pmf0424	Isochlorogenic acid B	343000	377000	358000	487000	572000	560000	359333.333333333	539666.666666667	1.50185528756957	0.58674580755006	0.0127164083509078	1.14874216433318	up
pmb0854	LysoPC 18:3	90000	101000	118000	671000	777000	742000	103000	730000	7.0873786407767	2.82525212658416	0.00141761847974442	1.19758424664467	up
pmp001273	LysoPC 18:2	39700	42700	51000	180000	208000	201000	44466.6666666667	196333.333333333	4.41529235382309	2.14250896753324	0.000957655551440266	1.19542318431296	up
pmn001644	Quercetin-3-O-(2''-acetyl)-β-D-glucuronide	33900	34700	43400	74300	57500	64100	37333.3333333333	65300	1.74910714285714	0.80661866532262	0.0128546653660682	1.1133349671576	up
pmp001281	LysoPC 18:1	131000	131000	175000	199000	215000	2e+05	145666.666666667	204666.666666667	1.40503432494279	0.490605375869581	0.0441732014961255	1.06492916837441	up
pmb3041	Tricin O-saccharic acid	968000	1190000	1090000	1930000	1820000	1790000	1082666.66666667	1846666.66666667	1.70566502463054	0.770334343751374	0.001140509859391	1.1802664550718	up
pmn001710	Rosmarinyl Glucoside	111000	120000	142000	228000	172000	219000	124333.333333333	206333.333333333	1.65951742627346	0.730763778959027	0.0243828129355917	1.08597346772066	up
mws0126	LysoPC 18:0	1200000	1050000	1500000	2180000	2270000	2240000	1250000	2230000	1.784	0.835115615258218	0.014886936479102	1.16064340045827	up
pmn001375	1-Hydroxyterpinin monO-glucoside	89000	113000	79700	357000	308000	389000	93900	351333.333333333	3.74156904508342	1.90364339814965	0.00328393892929432	1.18107518291324	up
Hmln002189	Quercetin-3-O-(6''-O-malonyl)-galactoside	444000	467000	498000	1030000	1270000	1040000	469666.666666667	1113333.33333333	2.37047551454933	1.24517649105178	0.0120001371223776	1.16823302309275	up
pmp000589	Quercetin-7-O-(6'-O-malonyl)-β-D-glucoside	1030000	1190000	1070000	2330000	2620000	2630000	1096666.66666667	2526666.66666667	2.30395136778115	1.20411026443585	0.00114031491361225	1.19013865491959	up
mws1138	Betanin	1170000	1180000	1300000	3430000	3110000	2500000	1216666.66666667	3013333.33333333	2.47671232876712	1.30842630864781	0.0202822544234059	1.15050617150271	up
Zmhn001414	Resveratrol-O-diglucoside	126000	128000	161000	94000	97900	87400	138333.333333333	93100	0.673012048192771	-0.5712957628417	0.0492597223904795	1.06822789319498	down
Cmsn002667	7-Dehydrologanin	11400	11200	12700	22700	23800	26200	11766.6666666667	24233.3333333333	2.05949008498584	1.04228718064841	0.00221488525780591	1.18457566558925	up
pmb0837	Procyanidin A3	38800	46400	36100	98200	88400	97300	40433.3333333333	94633.3333333333	2.34047815333883	1.22680329860388	0.000248027300533757	1.18853348436495	up
pme0431	Procyanidin A1	22300	21700	19200	9	9	9	21066.6666666667	9	0.000427215189873418	-11.1927494357884	0.00202598617444518	1.19905481018017	down
pme0434	Procyanidin B2	118000	250000	249000	868000	1050000	803000	205666.666666667	907000	4.41004862236629	2.14079456210026	0.00284191541770853	1.16921102799501	up
pmn001667	Procyanidin B4	35400	26000	31600	68700	84000	62800	31000	71833.3333333333	2.31720430107527	1.21238524798107	0.0125204802105816	1.14035695282327	up
mws0836	Procyanidin B1	825000	712000	706000	1950000	3220000	2560000	747666.666666667	2576666.66666667	3.44627730717789	1.78503879372594	0.0366489466766107	1.11638454976883	up
pmp000274	Procyanidin B3	107000	205000	159000	375000	432000	354000	157000	387000	2.46496815286624	1.30156900725278	0.00371879660607577	1.14708642866408	up
pmb2586	Gallocatechin-catechin	65800	53900	65600	20200	25200	29800	61766.6666666667	25066.6666666667	0.405828386400432	-1.30105831434963	0.00241794478423121	1.16456229586333	down
pmp000593	Luteolin-7-O-rutinoside	8190000	8680000	7270000	1720000	2010000	2020000	8046666.66666667	1916666.66666667	0.238193869096935	-2.06979181492328	0.00304275053610246	1.19243523348086	down
mws1073	Apigenin 6,8-C-diglucoside	54600	49700	48600	20100	21100	20800	50966.6666666667	20666.6666666667	0.405493786788751	-1.30224828608657	0.00303541937674761	1.19496219400758	down
pme1605	Kaempferol-3-O-robinobioside(Biorobin)	7740000	7840000	6690000	2290000	2120000	2220000	7423333.33333333	2210000	0.297709923664122	-1.7480207826752	0.00435927929784068	1.19187278133463	down
pme0369	Kaempferol-3-O-rutinoside(Nicotiflorin)*	8130000	6620000	6830000	2150000	2130000	1920000	7193333.33333333	2066666.66666667	0.287303058387396	-1.79935474421378	0.00726217818992414	1.18373865146925	down
Lmbp003230	Kaempferol-3-O-neohesperidoside	26100000	25200000	26800000	6140000	7360000	7270000	26033333.3333333	6923333.33333333	0.265941101152369	-1.91082133218469	7.78112190144918e-06	1.20146411784365	down
pmp001079	Lonicerin	7070000	6900000	6820000	1360000	1050000	1690000	6930000	1366666.66666667	0.197210197210197	-2.34219394335292	0.000255699623763205	1.20075817706991	down
GQ512005	Kaempferol-3-O-glucoside-7-O-rhamnoside*	9270000	7450000	7890000	1470000	2240000	1860000	8203333.33333333	1856666.66666667	0.226330759853718	-2.14349542511813	0.00299532613304277	1.18371419592445	down
pmp001080	Neodiosmin (Diosmetin-7-O-Neohesperidoside)	1170000	983000	1100000	164000	199000	173000	1084333.33333333	178666.666666667	0.164770980633262	-2.60146591658336	0.00273388044282781	1.1950747390471	down
mws1661	Diosmin	3060000	2580000	2170000	437000	482000	437000	2603333.33333333	452000	0.173623559539052	-2.525965369893	0.0137571614874382	1.17098055116015	down
pmb3002	Chrysoeriol-7-O-rutinoside	268000	203000	218000	9	9	9	229666.666666667	9	3.91872278664731e-05	-14.6392569552029	0.00724124307090552	1.18683968815681	down
Lmyp004052	Quercetin-3-O-(6''-trans-p-Coumaroyl)-β-D-galactopyranoside	6730000	6150000	6320000	547000	7e+05	570000	6400000	605666.666666667	0.0946354166666667	-3.40147598626177	0.000406869043592456	1.20168069248646	down
Hmmp002336	Quercetin-O-feruloyl-Pentoside	18600000	20500000	19400000	10200000	11800000	11500000	19500000	11166666.6666667	0.572649572649573	-0.804275529125632	0.000375962222850433	1.18525132261495	down
Zmxp003107	Luteolin-di-O-glucoside	335000	220000	208000	9	9	9	254333.333333333	9	3.53866317169069e-05	-14.7864360293331	0.0244124003676877	1.14750036040472	down
Li512117	Quercetin-3-O-neohesperidoside	868000	781000	770000	5e+05	394000	532000	806333.333333333	475333.333333333	0.589499793303018	-0.762436787536037	0.00406800034002605	1.14856413589694	down
mws4134	Oxidized Glutathione	11000	10500	15300	55500	68200	68600	12266.6666666667	64100	5.22554347826087	2.38558109128288	0.00327984382018982	1.18571636271382	up
Rfmb26201	Syringaresinol-aceGlu	2550	2900	5910	14000	18300	21300	3786.66666666667	17866.6666666667	4.71830985915493	2.23827016584045	0.00999242325019383	1.14116698534276	up
Zmxp002867	Chrysoeriol-di-O-glucoside	514000	485000	280000	1320000	1040000	1220000	426333.333333333	1193333.33333333	2.79906176700547	1.48494332326998	0.00233086474162385	1.15710369139696	up
pmp001310	6-Hydroxykaempferol-3,6-O-Diglucoside	279000	224000	258000	596000	627000	513000	253666.666666667	578666.666666667	2.28120893561104	1.18979858894093	0.00398487480963658	1.1724985283085	up
Lmmn004145	3-O-(2-O-Acetyl-β-D-glucopyranosyl) oleanolic acid	1530000	1620000	2290000	4200000	4790000	4120000	1813333.33333333	4370000	2.40992647058824	1.26898912897142	0.00141313351947798	1.16786329463895	up
pmn001370	Pinoresinol diglucoside	87200	82600	89500	142000	209000	195000	86433.3333333333	182000	2.10566910913999	1.07427874495392	0.0414941977712167	1.1063596533527	up
Hmcp001757	Quercetin-O-rhamnoside-O-Hexoside-O-rhamnoside	219000	158000	115000	41700	50800	27400	164000	39966.6666666667	0.24369918699187	-2.03682665681238	0.0483646751020524	1.07783767743053	down
pmn001505	Oleanolic acid-3-O-β-D-pyran xylose(1→3)-β-D-pyran glucuronide	10500	11700	19300	25200	32000	26100	13833.3333333333	27766.6666666667	2.00722891566265	1.00520515913126	0.0181896456986152	1.07668674901658	up
pmb0672	6-C-Hexosyl-apigenin O-feruloylhexoside	7390000	6630000	5570000	288000	231000	240000	6530000	253000	0.0387442572741194	-4.68987370173948	0.00694548015268122	1.18731317117476	down
Hmmp006067	Oleanolic acid-O-Hexoside-O-Hexoside	7620	8930	10700	12700	18100	16500	9083.33333333333	15766.6666666667	1.73577981651376	0.795583953675106	0.0331227417379687	1.05567435150343	up
pme2746	Flavin adenine dinucleotide(FAD)	120000	88700	107000	186000	191000	211000	105233.333333333	196000	1.86252771618625	0.897261894410742	0.00176087359396657	1.16468825356324	up
VCmjn08700	bourneioside A	3320	3540	5980	11200	12600	9200	4280	11000	2.57009345794393	1.36182082201088	0.0071147611750495	1.1220937346371	up
pmp000280	Procyanidin C2	120000	141000	117000	366000	498000	328000	126000	397333.333333333	3.15343915343915	1.65692609624109	0.0319159875229435	1.12364511950662	up
