# Supplementary material for: Accumulation Pattern of Flavonoids during Fruit Development of Lonicera maackii Determined by Metabolomics
Source: Molecules. 2021 Nov 16;26(22):6913. doi: 10.3390/molecules26226913 (PMC8624894; doi:10.3390/molecules26226913)
Supplement: Supplementary file 1 [file molecules-26-06913-s001.zip › supplementary materials/table S7.xls]

## Sheet: table 8
#KEGG_n	102	KEGG_N	143
ME0917 vs. ME0929_KEGG_stat
#Pathway	ko_ID	Diff_Metabolites_in_Pathway	All_metabolites_in_Pathway	Diff_Mtabolites_in_All_pathways	All_Metabolites_in_All_pathways	Metabolite_id	KEGG_Orthology
Phenylalanine, tyrosine and tryptophan biosynthesis	ko00400	5	7	102	143	mws0277;pmp001213;mws2125;pmb1096;mws0183	C00296+C00079+C00074+C00463+C00230
Ether lipid metabolism	ko00565	1	1	102	143	mws0120	C00670
Pyrimidine metabolism	ko00240	8	9	102	143	pme0264;mws0255;pme0193;mws0470;pme3732;mws0248;pme3188;pme0257	C00214+C00380+C00064+C02170+C00475+C00299+C00105+C00106
Cysteine and methionine metabolism	ko00270	5	5	102	143	pme1474;mws0890;pme2890;pme1210;mws0221	C00170+C00065+C01817+C00073+C00491
Glyoxylate and dicarboxylate metabolism	ko00630	8	8	102	143	pme0014;mws0192;mws0275;mws0425;pme0193;pmf0608;mws0890;mws0281	C00025+C00042+C00149+C02226+C00064+C00209+C00065+C00158
C5-Branched dibasic acid metabolism	ko00660	2	2	102	143	pme0014;mws0425	C00025+C02226
Biosynthesis of unsaturated fatty acids	ko01040	2	5	102	143	mws1489;mws0367	C01530+C06427
Metabolic pathways	ko01100	72	99	102	143	pmb0484;pme2266;pme3188;mws0248;pme1228;mws0438;mws1499;pme1383;pme2122;pme1109;mws2125;Rfmb319;mws0596;mws2523;pme0264;pmf0608;mws0345;pme0257;mws1090;pmn001575;pmb0981;mws0255;mws0192;pmb0501;pme0026;pme1178;pme0241;mws0749;mws0260;pme3184;pme0014;mws0017;mws0458;pme1210;pme0193;pme0230;pmp001213;mws0281;mws1094;pme0033;mws0254;mws1336;pme0040;pme3961;mws4170;mws0677;mws0367;pme3732;mws0921;mws…	C00114+C00120+C00105+C00299+C00643+C00532+C00259+C00314+C00388+C00242+C00074+C00408+C00632+C00689+C00214+C00209+C00408+C00106+C00103+C00628+C00020+C00380+C00042+C00179+C00047+C00387+C00180+C00156+C00062+C00360+C00025+C00315+C00755+C00073+C00064+C00212+C00079+C00158+C00974+C00262+C00135+C00568+C00147+C00559+C00031+C00978+C06427+C00475+C02646+C00346+C00137+C01433+C00294+C00230+C00330+C00398+C00509+…
Zeatin biosynthesis	ko00908	3	4	102	143	pmb0981;pme1474;pme0040	C00020+C00170+C00147
Sulfur metabolism	ko00920	2	2	102	143	mws0890;mws0192	C00065+C00042
Lysine biosynthesis	ko00300	1	1	102	143	pme0026	C00047
Propanoate metabolism	ko00640	3	3	102	143	mws0192;mws0470;pme2049	C00042+C02170+C05984
Fatty acid biosynthesis	ko00061	1	4	102	143	mws1489	C01530
Indole alkaloid biosynthesis	ko00901	2	3	102	143	mws0005;mws4170	C00398+C00031
Vitamin B6 metabolism	ko00750	2	2	102	143	pme2596;pme1383	C00847+C00314
Tropane, piperidine and pyridine alkaloid biosynthesis	ko00960	4	5	102	143	pme0026;pmp001213;Rfmb319;mws0345	C00047+C00079+C00408+C00408
Arginine biosynthesis	ko00220	3	5	102	143	pme0014;mws0260;pme0193	C00025+C00062+C00064
Isoflavonoid biosynthesis	ko00943	1	3	102	143	pme0376	C00509
Alanine, aspartate and glutamate metabolism	ko00250	4	5	102	143	pme0014;mws0281;mws0192;pme0193	C00025+C00158+C00042+C00064
Carbon fixation in photosynthetic organisms	ko00710	2	2	102	143	mws0275;mws2125	C00149+C00074
Valine, leucine and isoleucine biosynthesis	ko00290	1	4	102	143	mws0425	C02226
Flavonoid biosynthesis	ko00941	8	10	102	143	mws0178;mws0054;pme0460;mws0064;mws1094;mws0914;pme3475;pme0376	C00852+C09727+C06562+C05631+C00974+C09826+C09614+C00509
Nitrogen metabolism	ko00910	2	2	102	143	pme0014;pme0193	C00025+C00064
Starch and sucrose metabolism	ko00500	3	4	102	143	mws4170;mws2523;mws1090	C00031+C00689+C00103
Nicotinate and nicotinamide metabolism	ko00760	2	5	102	143	mws0192;mws0133	C00042+C00153
Stilbenoid, diarylheptanoid and gingerol biosynthesis	ko00945	1	1	102	143	mws0178	C00852
Benzoxazinoid biosynthesis	ko00402	1	1	102	143	pmb1096	C00463
AGE-RAGE signaling pathway in diabetic complications	ko04933	1	1	102	143	mws4170	C00031
Ascorbate and aldarate metabolism	ko00053	2	2	102	143	mws1499;pme0516	C00259+C00137
Amino sugar and nucleotide sugar metabolism	ko00520	3	3	102	143	mws1090;mws1499;mws4170	C00103+C00259+C00031
beta-Alanine metabolism	ko00410	4	5	102	143	mws1337;pme0257;mws0254;mws0017	C00864+C00106+C00135+C00315
Pantothenate and CoA biosynthesis	ko00770	3	5	102	143	mws1337;pme0257;pme1261	C00864+C00106+C05944
alpha-Linolenic acid metabolism	ko00592	1	1	102	143	mws0367	C06427
Biosynthesis of amino acids	ko01230	11	17	102	143	pme1210;pme0014;pmp001213;mws0890;pme0193;pme0006;mws0260;mws2125;pme0026;mws0281;mws0254	C00073+C00025+C00079+C00065+C00064+C00148+C00062+C00074+C00047+C00158+C00135
Lysine degradation	ko00310	4	4	102	143	pme0026;Rfmb319;pme0122;mws0345	C00047+C00408+C02727+C00408
Folate biosynthesis	ko00790	2	2	102	143	mws1336;mws0749	C00568+C00156
Tryptophan metabolism	ko00380	5	7	102	143	pmb1096;mws0596;mws0005;pme1228;mws0677	C00463+C00632+C00398+C00643+C00978
Butanoate metabolism	ko00650	2	3	102	143	mws0192;pme0014	C00042+C00025
Galactose metabolism	ko00052	4	9	102	143	mws2608;mws1090;pme0516;mws4170	C01132+C00103+C00137+C00031
Pentose phosphate pathway	ko00030	1	2	102	143	mws4170	C00031
Purine metabolism	ko00230	13	15	102	143	pmb0998;pmb0981;pme0193;mws0103;pme1184;pme0230;pme1178;pme0033;mws0609;pme1109;pme0040;pme3184;pme3961	C00144+C00020+C00064+C00294+C00330+C00212+C00387+C00262+C00942+C00242+C00147+C00360+C00559
Betalain biosynthesis	ko00965	1	1	102	143	mws1138	C08540
Glycerophospholipid metabolism	ko00564	3	4	102	143	mws0704;mws0120;pmb0484	C00346+C00670+C00114
Taurine and hypotaurine metabolism	ko00430	1	1	102	143	pme0014	C00025
Cyanoamino acid metabolism	ko00460	2	3	102	143	mws0890;pmp001213	C00065+C00079
Arginine and proline metabolism	ko00330	6	9	102	143	mws0017;pme0014;pmb0501;mws0567;pme0006;mws0260	C00315+C00025+C00179+C01035+C00148+C00062
Phenylpropanoid biosynthesis	ko00940	8	10	102	143	mws0178;pmp001214;mws0906;mws0017;mws0011;pmp001213;pmb0142;mws0921	C00852+C00933+C00761+C00315+C01533+C00079+C10945+C02646
Monoterpenoid biosynthesis	ko00902	1	1	102	143	VCmjp04550	C01433
Biotin metabolism	ko00780	2	2	102	143	pme0026;pme2266	C00047+C00120
Flavone and flavonol biosynthesis	ko00944	1	2	102	143	pmp001079	C12630
Phenylalanine metabolism	ko00360	5	7	102	143	mws0458;pme0241;pmp001213;mws0749;mws0192	C00755+C00180+C00079+C00156+C00042
Phosphatidylinositol signaling system	ko04070	1	1	102	143	pme0516	C00137
Carbon metabolism	ko01200	8	10	102	143	mws0281;mws2125;pme0014;mws4170;mws0890;mws0192;mws0275;mws0425	C00158+C00074+C00025+C00031+C00065+C00042+C00149+C02226
Oxidative phosphorylation	ko00190	2	3	102	143	mws0192;mws0232	C00042+C00255
ABC transporters	ko02010	16	23	102	143	pme0006;mws0260;pme0516;pme0014;mws0017;mws0890;pmp001213;pme0193;pme0513;mws0221;pme2266;pmb0484;mws0254;mws4170;mws1499;pme0026	C00148+C00062+C00137+C00025+C00315+C00065+C00079+C00064+C00379+C00491+C00120+C00114+C00135+C00031+C00259+C00047
Carbapenem biosynthesis	ko00332	2	3	102	143	pme0006;pme0014	C00148+C00025
Ubiquinone and other terpenoid-quinone biosynthesis	ko00130	1	1	102	143	mws0749	C00156
Pyruvate metabolism	ko00620	3	4	102	143	mws2125;mws0192;mws0275	C00074+C00042+C00149
Glycine, serine and threonine metabolism	ko00260	2	5	102	143	mws0890;pmb0484	C00065+C00114
Citrate cycle (TCA cycle)	ko00020	4	5	102	143	mws0281;mws2125;mws0275;mws0192	C00158+C00074+C00149+C00042
Valine, leucine and isoleucine degradation	ko00280	1	3	102	143	mws0470	C02170
Inositol phosphate metabolism	ko00562	1	1	102	143	pme0516	C00137
Aminoacyl-tRNA biosynthesis	ko00970	9	14	102	143	mws0254;mws0260;pme0006;pme0193;mws0890;pmp001213;pme0026;pme0014;pme1210	C00135+C00062+C00148+C00064+C00065+C00079+C00047+C00025+C00073
Glucosinolate biosynthesis	ko00966	2	5	102	143	pmp001213;pme1210	C00079+C00073
Biosynthesis of secondary metabolites	ko01110	37	51	102	143	mws1337;pme0026;mws0192;mws0275;pmb0981;mws1090;pmb1096;mws0345;pme0376;mws0005;mws0054;mws1138;mws0890;pmp001213;mws0232;mws0458;pme1210;mws0178;pme0014;mws0260;mws0749;pmb0142;pme0006;pme0241;mws0064;mws0367;mws4170;mws0254;mws0281;mws1094;pme0460;mws0183;mws0921;VCmjp04550;Rfmb319;mws2125;pme2122	C00864+C00047+C00042+C00149+C00020+C00103+C00463+C00408+C00509+C00398+C09727+C08540+C00065+C00079+C00255+C00755+C00073+C00852+C00025+C00062+C00156+C10945+C00148+C00180+C05631+C06427+C00031+C00135+C00158+C00974+C06562+C00230+C02646+C01433+C00408+C00074+C00388
Pentose and glucuronate interconversions	ko00040	4	4	102	143	mws0438;mws1090;mws1499;pme0513	C00532+C00103+C00259+C00379
Monobactam biosynthesis	ko00261	2	3	102	143	mws0260;mws0890	C00062+C00065
Linoleic acid metabolism	ko00591	3	3	102	143	pmb2787;Rfmb091;Rfmb090	C14766+C14767+C14762
Riboflavin metabolism	ko00740	1	1	102	143	mws0232	C00255
Sphingolipid metabolism	ko00600	3	3	102	143	mws0704;mws0890;YC512119	C00346+C00065+C12144
Glycolysis / Gluconeogenesis	ko00010	3	3	102	143	mws4170;mws2125;mws1090	C00031+C00074+C00103
Fructose and mannose metabolism	ko00051	1	2	102	143	mws4170	C00031
2-Oxocarboxylic acid metabolism	ko01210	6	9	102	143	mws0425;pme0026;pmp001213;pme0014;pme1210;mws0281	C02226+C00047+C00079+C00025+C00073+C00158
Vancomycin resistance	ko01502	1	1	102	143	mws0890	C00065
Tyrosine metabolism	ko00350	3	4	102	143	mws0192;mws2368;pmn001575	C00042+C06044+C00628
D-Arginine and D-ornithine metabolism	ko00472	1	1	102	143	mws0260	C00062
Porphyrin and chlorophyll metabolism	ko00860	1	2	102	143	pme0014	C00025
Glutathione metabolism	ko00480	3	5	102	143	pme0014;mws0017;mws0813	C00025+C00315+C01879
Histidine metabolism	ko00340	5	5	102	143	mws0254;pme0014;pme0181;mws0279;pme2122	C00135+C00025+C01152+C01152+C00388
ME0929 vs. ME1011_KEGG_stat
#Pathway	ko_ID	Diff_Metabolites_in_Pathway	All_metabolites_in_Pathway	Diff_Mtabolites_in_All_pathways	All_Metabolites_in_All_pathways	Metabolite_id	KEGG_Orthology
Glycine, serine and threonine metabolism	ko00260	1	5	74	143	mws0282	C00078
Sulfur metabolism	ko00920	1	2	74	143	mws0192	C00042
Starch and sucrose metabolism	ko00500	2	4	74	143	mws2523;pme0519	C00689+C00089
Arginine and proline metabolism	ko00330	6	9	74	143	pme0295;pme0006;pme0014;mws0017;mws0567;mws0260	C02946+C00148+C00025+C00315+C01035+C00062
Carbon metabolism	ko01200	4	10	74	143	pmb1912;pme0014;mws0192;mws0281	C00234+C00025+C00042+C00158
Pentose and glucuronate interconversions	ko00040	1	4	74	143	mws0438	C00532
Linoleic acid metabolism	ko00591	3	3	74	143	Rfmb090;pmb2787;Rfmb091	C14762+C14766+C14767
Monobactam biosynthesis	ko00261	1	3	74	143	mws0260	C00062
Monoterpenoid biosynthesis	ko00902	1	1	74	143	VCmjp04550	C01433
Phenylalanine, tyrosine and tryptophan biosynthesis	ko00400	4	7	74	143	mws0154;mws0282;mws0183;mws0277	C00493+C00078+C00230+C00296
Propanoate metabolism	ko00640	2	3	74	143	mws0470;mws0192	C02170+C00042
2-Oxocarboxylic acid metabolism	ko01210	4	9	74	143	mws0281;pme0026;mws0282;pme0014	C00158+C00047+C00078+C00025
Folate biosynthesis	ko00790	1	2	74	143	mws1336	C00568
Citrate cycle (TCA cycle)	ko00020	2	5	74	143	mws0281;mws0192	C00158+C00042
D-Arginine and D-ornithine metabolism	ko00472	1	1	74	143	mws0260	C00062
Phenylalanine metabolism	ko00360	1	7	74	143	mws0192	C00042
Stilbenoid, diarylheptanoid and gingerol biosynthesis	ko00945	1	1	74	143	mws0178	C00852
Lysine degradation	ko00310	2	4	74	143	mws0345;pme0026	C00408+C00047
Aminoacyl-tRNA biosynthesis	ko00970	8	14	74	143	pme0006;mws0254;mws0282;pmb1912;pme0014;pme0193;pme0026;mws0260	C00148+C00135+C00078+C00234+C00025+C00064+C00047+C00062
Phenylpropanoid biosynthesis	ko00940	7	10	74	143	mws0906;pmb0142;mws0178;mws0017;mws0011;pme3459;mws0921	C00761+C10945+C00852+C00315+C01533+C12206+C02646
Glutathione metabolism	ko00480	4	5	74	143	pme0014;mws0813;mws4134;mws0017	C00025+C01879+C00127+C00315
Tropane, piperidine and pyridine alkaloid biosynthesis	ko00960	2	5	74	143	pme0026;mws0345	C00047+C00408
alpha-Linolenic acid metabolism	ko00592	1	1	74	143	mws0367	C06427
Sphingolipid metabolism	ko00600	1	3	74	143	mws0704	C00346
Pyrimidine metabolism	ko00240	7	9	74	143	mws0248;mws0255;mws0470;pme0264;pme0257;pme0193;pme3732	C00299+C00380+C02170+C00214+C00106+C00064+C00475
Alanine, aspartate and glutamate metabolism	ko00250	4	5	74	143	pme0014;pme0193;mws0192;mws0281	C00025+C00064+C00042+C00158
Biosynthesis of secondary metabolites	ko01110	23	51	74	143	pmb0142;mws0921;mws0254;mws0282;mws0367;VCmjp04550;pme0014;pme2122;pme0026;mws0154;mws0281;mws0183;pme0008;mws0345;pme3459;mws0668;mws0260;mws0178;mws1094;mws1138;mws0054;pme0006;mws0192	C10945+C02646+C00135+C00078+C06427+C01433+C00025+C00388+C00047+C00493+C00158+C00230+C00327+C00408+C12206+C01762+C00062+C00852+C00974+C08540+C09727+C00148+C00042
beta-Alanine metabolism	ko00410	3	5	74	143	mws0254;mws0017;pme0257	C00135+C00315+C00106
Indole alkaloid biosynthesis	ko00901	1	3	74	143	mws0282	C00078
Biosynthesis of amino acids	ko01230	10	17	74	143	pme0026;mws0281;mws0154;pme0008;mws0254;mws0282;mws0260;pme0193;pme0014;pme0006	C00047+C00158+C00493+C00327+C00135+C00078+C00062+C00064+C00025+C00148
Glucosinolate biosynthesis	ko00966	1	5	74	143	mws0282	C00078
Fatty acid biosynthesis	ko00061	2	4	74	143	mws0361;mws0119	C08362+C06424
Pyruvate metabolism	ko00620	1	4	74	143	mws0192	C00042
Cysteine and methionine metabolism	ko00270	1	5	74	143	pme2890	C01817
Taurine and hypotaurine metabolism	ko00430	1	1	74	143	pme0014	C00025
Biotin metabolism	ko00780	1	2	74	143	pme0026	C00047
Flavonoid biosynthesis	ko00941	4	10	74	143	mws0178;mws1094;pme3475;mws0054	C00852+C00974+C09614+C09727
Nicotinate and nicotinamide metabolism	ko00760	1	5	74	143	mws0192	C00042
Porphyrin and chlorophyll metabolism	ko00860	1	2	74	143	pme0014	C00025
Glycerophospholipid metabolism	ko00564	1	4	74	143	mws0704	C00346
Arginine biosynthesis	ko00220	4	5	74	143	pme0014;pme0008;pme0193;mws0260	C00025+C00327+C00064+C00062
Nitrogen metabolism	ko00910	2	2	74	143	pme0193;pme0014	C00064+C00025
Metabolic pathways	ko01100	45	99	74	143	pme0193;pme2122;pme2024;pme1109;mws0248;VCmjp04550;mws0367;mws0282;pme1184;mws0119;pmb0998;mws0255;mws0260;mws1094;mws0017;pme0008;pmn001575;pme0026;mws0281;pme0519;mws0154;mws0438;pme0014;mws0567;mws0208;pmb1912;pme0295;mws0254;mws0921;mws0677;mws2523;pme3732;mws0192;pme0006;pme0257;mws0668;pme1383;mws1336;mws0183;pme0264;mws0345;mws0704;pmf0608;pme1178;pme3961	C00064+C00388+C00780+C00242+C00299+C01433+C06427+C00078+C00330+C06424+C00144+C00380+C00062+C00974+C00315+C00327+C00628+C00047+C00158+C00089+C00493+C00532+C00025+C01035+C06104+C00234+C02946+C00135+C02646+C00978+C00689+C00475+C00042+C00148+C00106+C01762+C00314+C00568+C00230+C00214+C00408+C00346+C00209+C00387+C00559
Caffeine metabolism	ko00232	1	2	74	143	mws0668	C01762
Carbapenem biosynthesis	ko00332	3	3	74	143	pme0006;pme0014;mws1038	C00148+C00025+C00831
Lysine biosynthesis	ko00300	1	1	74	143	pme0026	C00047
ABC transporters	ko02010	9	23	74	143	mws0017;mws0260;pme0006;mws1333;pme0014;pme0193;pme0519;pme0026;mws0254	C00315+C00062+C00148+C05402+C00025+C00064+C00089+C00047+C00135
Purine metabolism	ko00230	8	15	74	143	pme3961;pme1178;pmb0998;mws0668;pme1109;pme1184;mws0609;pme0193	C00559+C00387+C00144+C01762+C00242+C00330+C00942+C00064
Betalain biosynthesis	ko00965	1	1	74	143	mws1138	C08540
C5-Branched dibasic acid metabolism	ko00660	1	2	74	143	pme0014	C00025
Flavone and flavonol biosynthesis	ko00944	1	2	74	143	pmp001079	C12630
Biosynthesis of unsaturated fatty acids	ko01040	3	5	74	143	pmn001610;pmn001606;mws0367	C16525+C16526+C06427
Tyrosine metabolism	ko00350	3	4	74	143	mws0192;mws2368;pmn001575	C00042+C06044+C00628
Galactose metabolism	ko00052	4	9	74	143	mws1333;mws1080;mws2608;pme0519	C05402+C01235+C01132+C00089
Vitamin B6 metabolism	ko00750	1	2	74	143	pme1383	C00314
One carbon pool by folate	ko00670	1	1	74	143	pmb1912	C00234
Oxidative phosphorylation	ko00190	1	3	74	143	mws0192	C00042
Histidine metabolism	ko00340	5	5	74	143	pme0014;mws0279;pme0181;mws0254;pme2122	C00025+C01152+C01152+C00135+C00388
Butanoate metabolism	ko00650	2	3	74	143	pme0014;mws0192	C00025+C00042
Glyoxylate and dicarboxylate metabolism	ko00630	5	8	74	143	mws0281;pmf0608;mws0192;pme0193;pme0014	C00158+C00209+C00042+C00064+C00025
Valine, leucine and isoleucine degradation	ko00280	1	3	74	143	mws0470	C02170
Pentose phosphate pathway	ko00030	1	2	74	143	mws0863	C00673
Tryptophan metabolism	ko00380	3	7	74	143	pme2024;mws0677;mws0282	C00780+C00978+C00078
Pantothenate and CoA biosynthesis	ko00770	2	5	74	143	mws1038;pme0257	C00831+C00106
ME1011 vs. ME1017_KEGG_stat
#Pathway	ko_ID	Diff_Metabolites_in_Pathway	All_metabolites_in_Pathway	Diff_Mtabolites_in_All_pathways	All_Metabolites_in_All_pathways	Metabolite_id	KEGG_Orthology
Pentose and glucuronate interconversions	ko00040	1	4	94	143	mws1499	C00259
Zeatin biosynthesis	ko00908	3	4	94	143	pme0040;pmb0981;pme1474	C00147+C00020+C00170
Cyanoamino acid metabolism	ko00460	3	3	94	143	mws0890;pmp001213;mws0256	C00065+C00079+C00183
Riboflavin metabolism	ko00740	1	1	94	143	mws0232	C00255
Glutathione metabolism	ko00480	4	5	94	143	mws0017;mws0813;mws4134;mws0018	C00315+C01879+C00127+C00750
Arginine biosynthesis	ko00220	3	5	94	143	pme0193;pme0008;mws0260	C00064+C00327+C00062
One carbon pool by folate	ko00670	1	1	94	143	pmb1912	C00234
Glycine, serine and threonine metabolism	ko00260	4	5	94	143	pmb0484;mws0230;mws0890;mws0282	C00114+C00188+C00065+C00078
Fructose and mannose metabolism	ko00051	2	2	94	143	mws4170;mws0214	C00031+C00794
Tyrosine metabolism	ko00350	1	4	94	143	mws2368	C06044
Pentose phosphate pathway	ko00030	2	2	94	143	mws4170;mws0863	C00031+C00673
D-Arginine and D-ornithine metabolism	ko00472	1	1	94	143	mws0260	C00062
Flavone and flavonol biosynthesis	ko00944	2	2	94	143	pmp001079;pmp000571	C12630+C01477
Glyoxylate and dicarboxylate metabolism	ko00630	5	8	94	143	pmf0608;mws0890;mws0275;pme0193;mws0281	C00209+C00065+C00149+C00064+C00158
Glucosinolate biosynthesis	ko00966	5	5	94	143	mws0282;pmp001213;mws0227;mws0256;pme1210	C00078+C00079+C00123+C00183+C00073
Sphingolipid metabolism	ko00600	2	3	94	143	mws0890;mws0704	C00065+C00346
Citrate cycle (TCA cycle)	ko00020	3	5	94	143	mws0275;mws0281;mws2125	C00149+C00158+C00074
Biotin metabolism	ko00780	2	2	94	143	pme0026;pme2266	C00047+C00120
Pyrimidine metabolism	ko00240	5	9	94	143	mws0248;mws0255;pme0193;pme3732;pme0264	C00299+C00380+C00064+C00475+C00214
Phosphatidylinositol signaling system	ko04070	1	1	94	143	pme0516	C00137
ABC transporters	ko02010	16	23	94	143	mws0214;pme2266;pme0193;pmp001213;mws0256;mws0260;pme0006;pmb0484;pme0516;mws0017;mws0230;pme0026;mws1499;mws4170;mws0227;mws0890	C00794+C00120+C00064+C00079+C00183+C00062+C00148+C00114+C00137+C00315+C00188+C00047+C00259+C00031+C00123+C00065
Lysine biosynthesis	ko00300	1	1	94	143	pme0026	C00047
Monobactam biosynthesis	ko00261	3	3	94	143	mws0260;mws0890;mws0230	C00062+C00065+C00188
Ascorbate and aldarate metabolism	ko00053	2	2	94	143	mws1499;pme0516	C00259+C00137
Indole alkaloid biosynthesis	ko00901	3	3	94	143	mws0282;mws4170;mws0005	C00078+C00031+C00398
Propanoate metabolism	ko00640	1	3	94	143	pme2049	C05984
Cysteine and methionine metabolism	ko00270	3	5	94	143	mws0890;pme1474;pme1210	C00065+C00170+C00073
Stilbenoid, diarylheptanoid and gingerol biosynthesis	ko00945	1	1	94	143	mws0178	C00852
Valine, leucine and isoleucine degradation	ko00280	2	3	94	143	mws0256;mws0227	C00183+C00123
Nitrogen metabolism	ko00910	1	2	94	143	pme0193	C00064
Starch and sucrose metabolism	ko00500	2	4	94	143	mws2523;mws4170	C00689+C00031
Amino sugar and nucleotide sugar metabolism	ko00520	2	3	94	143	mws4170;mws1499	C00031+C00259
Biosynthesis of amino acids	ko01230	14	17	94	143	mws0230;mws2125;pme0026;mws0227;mws0890;mws0282;mws0281;pme0193;pme0008;pmp001213;pme1210;mws0256;pme0006;mws0260	C00188+C00074+C00047+C00123+C00065+C00078+C00158+C00064+C00327+C00079+C00073+C00183+C00148+C00062
Porphyrin and chlorophyll metabolism	ko00860	1	2	94	143	mws0230	C00188
Benzoxazinoid biosynthesis	ko00402	1	1	94	143	pmb1096	C00463
Phenylalanine metabolism	ko00360	3	7	94	143	pmp001213;mws0491;pme0241	C00079+C05332+C00180
2-Oxocarboxylic acid metabolism	ko01210	7	9	94	143	pmp001213;pme0026;mws0281;pme1210;mws0282;mws0227;mws0256	C00079+C00047+C00158+C00073+C00078+C00123+C00183
alpha-Linolenic acid metabolism	ko00592	1	1	94	143	mws0367	C06427
Carbapenem biosynthesis	ko00332	2	3	94	143	mws1038;pme0006	C00831+C00148
Pantothenate and CoA biosynthesis	ko00770	2	5	94	143	mws1038;mws0256	C00831+C00183
Phenylalanine, tyrosine and tryptophan biosynthesis	ko00400	5	7	94	143	pmb1096;mws0277;pmp001213;mws0282;mws2125	C00463+C00296+C00079+C00078+C00074
Isoflavonoid biosynthesis	ko00943	3	3	94	143	pmp000548;pme0376;pmp000571	C10520+C00509+C01477
Caffeine metabolism	ko00232	1	2	94	143	mws0668	C01762
Valine, leucine and isoleucine biosynthesis	ko00290	3	4	94	143	mws0256;mws0227;mws0230	C00183+C00123+C00188
Aminoacyl-tRNA biosynthesis	ko00970	12	14	94	143	mws0256;pme0006;mws0260;mws0890;mws0282;mws0227;pme1210;pmb1912;pme0026;pmp001213;mws0230;pme0193	C00183+C00148+C00062+C00065+C00078+C00123+C00073+C00234+C00047+C00079+C00188+C00064
Biosynthesis of unsaturated fatty acids	ko01040	4	5	94	143	mws1489;pmn001610;mws0367;pmn001606	C01530+C16525+C06427+C16526
Lysine degradation	ko00310	3	4	94	143	mws0345;pme0026;pme0122	C00408+C00047+C02727
beta-Alanine metabolism	ko00410	2	5	94	143	mws0017;mws0018	C00315+C00750
Carbon fixation in photosynthetic organisms	ko00710	2	2	94	143	mws0275;mws2125	C00149+C00074
Glycolysis / Gluconeogenesis	ko00010	2	3	94	143	mws2125;mws4170	C00074+C00031
Purine metabolism	ko00230	11	15	94	143	mws0609;pme3184;pmb0981;pme0040;pme0033;pme1184;pme1178;mws0668;mws0103;pme1109;pme0193	C00942+C00360+C00020+C00147+C00262+C00330+C00387+C01762+C00294+C00242+C00064
Arginine and proline metabolism	ko00330	7	9	94	143	mws0567;mws0018;mws0260;pme0006;mws0017;mws0216;pme0295	C01035+C00750+C00062+C00148+C00315+C01157+C02946
Alanine, aspartate and glutamate metabolism	ko00250	2	5	94	143	pme0193;mws0281	C00064+C00158
Vancomycin resistance	ko01502	1	1	94	143	mws0890	C00065
Tropane, piperidine and pyridine alkaloid biosynthesis	ko00960	3	5	94	143	pmp001213;pme0026;mws0345	C00079+C00047+C00408
Metabolic pathways	ko01100	63	99	94	143	pme3732;pme0008;pme0193;mws0921;mws0256;mws0260;mws0133;VCmjp04550;pme0040;mws0596;mws0216;mws2125;mws0230;mws0005;pmf0608;pme2266;mws0275;mws0248;mws0018;pmp000571;pme0281;pme0295;pme0026;mws0017;mws0255;pme2122;pme0376;mws2523;mws4170;mws0214;pme2024;mws0281;pmb0484;mws0668;mws0704;pmb1912;pme1109;pme1383;mws2212;mws0567;pme0033;pmb1096;pme1178;pme1210;mws0345;mws0232;mws0119;pmp001213;mws0367;…	C00475+C00327+C00064+C02646+C00183+C00062+C00153+C01433+C00147+C00632+C01157+C00074+C00188+C00398+C00209+C00120+C00149+C00299+C00750+C01477+C06337+C02946+C00047+C00315+C00380+C00388+C00509+C00689+C00031+C00794+C00780+C00158+C00114+C01762+C00346+C00234+C00242+C00314+C01197+C01035+C00262+C00463+C00387+C00073+C00408+C00255+C06424+C00079+C06427+C00847+C00148+C00020+C00170+C00330+C00137+C00294+C00360+…
Tryptophan metabolism	ko00380	5	7	94	143	mws0282;pme2024;mws0596;mws0005;pmb1096	C00078+C00780+C00632+C00398+C00463
Pyruvate metabolism	ko00620	2	4	94	143	mws0275;mws2125	C00149+C00074
Oxidative phosphorylation	ko00190	1	3	94	143	mws0232	C00255
Glycerophospholipid metabolism	ko00564	3	4	94	143	pmb0484;mws0704;pme2433	C00114+C00346+C06772
Fatty acid biosynthesis	ko00061	3	4	94	143	mws0119;mws0361;mws1489	C06424+C08362+C01530
Biosynthesis of secondary metabolites	ko01110	36	51	94	143	mws0281;pme0008;mws0260;mws0256;mws0921;mws0064;mws0178;VCmjp04550;pme0460;mws0668;mws0230;mws2125;mws0005;pme3459;mws1138;mws2212;pme1210;pmb1096;mws0275;mws0367;mws0232;pmp001213;mws0345;pme0006;pmb0981;pmp000571;mws0054;pme0026;pme0241;pme0376;pme2122;mws4170;mws0227;mws0282;mws2625;mws0890	C00158+C00327+C00062+C00183+C02646+C05631+C00852+C01433+C06562+C01762+C00188+C00074+C00398+C12206+C08540+C01197+C00073+C00463+C00149+C06427+C00255+C00079+C00408+C00148+C00020+C01477+C09727+C00047+C00180+C00509+C00388+C00031+C00123+C00078+C10682+C00065
Phenylpropanoid biosynthesis	ko00940	8	10	94	143	pmp001214;mws0017;pmp001213;mws0921;pme3459;mws0178;mws0011;mws2212	C00933+C00315+C00079+C02646+C12206+C00852+C01533+C01197
Inositol phosphate metabolism	ko00562	1	1	94	143	pme0516	C00137
AGE-RAGE signaling pathway in diabetic complications	ko04933	1	1	94	143	mws4170	C00031
Vitamin B6 metabolism	ko00750	2	2	94	143	pme2596;pme1383	C00847+C00314
Carbon metabolism	ko01200	6	10	94	143	mws4170;mws0890;mws0281;mws0275;pmb1912;mws2125	C00031+C00065+C00158+C00149+C00234+C00074
Galactose metabolism	ko00052	3	9	94	143	pme0516;mws4170;mws0214	C00137+C00031+C00794
Betalain biosynthesis	ko00965	1	1	94	143	mws1138	C08540
Monoterpenoid biosynthesis	ko00902	1	1	94	143	VCmjp04550	C01433
Flavonoid biosynthesis	ko00941	9	10	94	143	pmp000571;pme0460;mws0178;mws0064;mws0914;mws0463;pme0376;pme3475;mws0054	C01477+C06562+C00852+C05631+C09826+C01709+C00509+C09614+C09727
Histidine metabolism	ko00340	3	5	94	143	pme0181;mws0279;pme2122	C01152+C01152+C00388
Nicotinate and nicotinamide metabolism	ko00760	1	5	94	143	mws0133	C00153
Sulfur metabolism	ko00920	1	2	94	143	mws0890	C00065
ME1017 vs. ME1104_KEGG_stat
#Pathway	ko_ID	Diff_Metabolites_in_Pathway	All_metabolites_in_Pathway	Diff_Mtabolites_in_All_pathways	All_Metabolites_in_All_pathways	Metabolite_id	KEGG_Orthology
Riboflavin metabolism	ko00740	1	1	87	143	mws0232	C00255
Pyrimidine metabolism	ko00240	5	9	87	143	pme0264;pme3007;mws0248;mws0255;pme3732	C00214+C00015+C00299+C00380+C00475
Caffeine metabolism	ko00232	1	2	87	143	mws0668	C01762
Nitrogen metabolism	ko00910	1	2	87	143	pme0014	C00025
Linoleic acid metabolism	ko00591	3	3	87	143	Rfmb091;pmb2787;Rfmb090	C14767+C14766+C14762
beta-Alanine metabolism	ko00410	2	5	87	143	mws1337;mws0254	C00864+C00135
Glycine, serine and threonine metabolism	ko00260	3	5	87	143	mws0230;mws0191;mws0282	C00188+C00719+C00078
Nicotinate and nicotinamide metabolism	ko00760	3	5	87	143	mws0675;mws0133;pme0490	C00455+C00153+C00253
2-Oxocarboxylic acid metabolism	ko01210	5	9	87	143	pme0014;pmp001213;mws0227;mws0256;mws0282	C00025+C00079+C00123+C00183+C00078
Folate biosynthesis	ko00790	2	2	87	143	mws0749;mws1336	C00156+C00568
Glycolysis / Gluconeogenesis	ko00010	1	3	87	143	mws4170	C00031
Vitamin B6 metabolism	ko00750	1	2	87	143	pme1383	C00314
Fatty acid biosynthesis	ko00061	2	4	87	143	mws0361;mws0119	C08362+C06424
Ubiquinone and other terpenoid-quinone biosynthesis	ko00130	1	1	87	143	mws0749	C00156
Tropane, piperidine and pyridine alkaloid biosynthesis	ko00960	3	5	87	143	pmp001213;Rfmb319;pme0490	C00079+C00408+C00253
Oxidative phosphorylation	ko00190	1	3	87	143	mws0232	C00255
Fructose and mannose metabolism	ko00051	2	2	87	143	mws4170;mws0214	C00031+C00794
Pentose and glucuronate interconversions	ko00040	3	4	87	143	pme0513;mws0438;mws1499	C00379+C00532+C00259
Histidine metabolism	ko00340	5	5	87	143	pme2122;pme0014;mws0279;pme0181;mws0254	C00388+C00025+C01152+C01152+C00135
Phenylpropanoid biosynthesis	ko00940	4	10	87	143	pmp001214;pmp001213;pme3459;mws0178	C00933+C00079+C12206+C00852
Valine, leucine and isoleucine biosynthesis	ko00290	3	4	87	143	mws0227;mws0256;mws0230	C00123+C00183+C00188
Taurine and hypotaurine metabolism	ko00430	1	1	87	143	pme0014	C00025
Starch and sucrose metabolism	ko00500	1	4	87	143	mws4170	C00031
Zeatin biosynthesis	ko00908	4	4	87	143	pmb0981;pme3007;pme0040;pme1474	C00020+C00015+C00147+C00170
Isoflavonoid biosynthesis	ko00943	1	3	87	143	pme0376	C00509
Biosynthesis of unsaturated fatty acids	ko01040	3	5	87	143	pmn001610;pmn001606;mws0367	C16525+C16526+C06427
Porphyrin and chlorophyll metabolism	ko00860	2	2	87	143	pme0014;mws0230	C00025+C00188
One carbon pool by folate	ko00670	1	1	87	143	pmb1912	C00234
Arginine biosynthesis	ko00220	1	5	87	143	pme0014	C00025
Indole alkaloid biosynthesis	ko00901	3	3	87	143	mws0282;mws4170;mws0005	C00078+C00031+C00398
Carbon metabolism	ko01200	3	10	87	143	pmb1912;pme0014;mws4170	C00234+C00025+C00031
Metabolic pathways	ko01100	61	99	87	143	Rfmb319;mws0675;pme1184;pme3732;pmb0998;mws0183;pme1383;pme1228;mws0596;mws0367;pme3961;pme0376;mws1499;pme1109;mws0668;mws0232;mws1336;pme0040;pmb1096;pme0490;mws0214;pme2024;pme2266;mws0704;pme1474;pme0513;mws0677;mws0119;mws0230;pme0033;mws0103;mws0749;pme0264;pme2122;pmb1912;pme1178;pmn001575;mws0438;pme3184;mws0256;pmb0981;pme0230;mws0227;pme0295;mws0254;mws1337;pmf0608;mws1094;mws0005;mws41…	C00408+C00455+C00330+C00475+C00144+C00230+C00314+C00643+C00632+C06427+C00559+C00509+C00259+C00242+C01762+C00255+C00568+C00147+C00463+C00253+C00794+C00780+C00120+C00346+C00170+C00379+C00978+C06424+C00188+C00262+C00294+C00156+C00214+C00388+C00234+C00387+C00628+C00532+C00360+C00183+C00020+C00212+C00123+C02946+C00135+C00864+C00209+C00974+C00398+C00031+C00299+C01035+C00380+C00153+C00719+C00078+C01433+…
Biosynthesis of secondary metabolites	ko01110	28	51	87	143	mws0005;mws1094;mws4170;pme0460;pme0376;mws0367;mws1337;pmb1096;VCmjp04550;mws0282;mws0668;mws0232;pme0014;pme0490;pmp001213;mws0749;pme3459;mws0230;Rfmb319;mws0054;pme2122;mws0183;mws0178;pmb0981;mws0256;mws0254;mws1138;mws0227	C00398+C00974+C00031+C06562+C00509+C06427+C00864+C00463+C01433+C00078+C01762+C00255+C00025+C00253+C00079+C00156+C12206+C00188+C00408+C09727+C00388+C00230+C00852+C00020+C00183+C00135+C08540+C00123
alpha-Linolenic acid metabolism	ko00592	1	1	87	143	mws0367	C06427
AGE-RAGE signaling pathway in diabetic complications	ko04933	1	1	87	143	mws4170	C00031
Tyrosine metabolism	ko00350	2	4	87	143	mws2368;pmn001575	C06044+C00628
Arginine and proline metabolism	ko00330	4	9	87	143	pme0295;mws0216;mws0567;pme0014	C02946+C01157+C01035+C00025
Tryptophan metabolism	ko00380	7	7	87	143	pmb1096;mws0005;pme2024;mws0677;mws0282;pme1228;mws0596	C00463+C00398+C00780+C00978+C00078+C00643+C00632
Alanine, aspartate and glutamate metabolism	ko00250	1	5	87	143	pme0014	C00025
Cyanoamino acid metabolism	ko00460	2	3	87	143	pmp001213;mws0256	C00079+C00183
Biotin metabolism	ko00780	1	2	87	143	pme2266	C00120
Aminoacyl-tRNA biosynthesis	ko00970	8	14	87	143	mws0230;mws0256;mws0282;pmp001213;pmb1912;mws0227;mws0254;pme0014	C00188+C00183+C00078+C00079+C00234+C00123+C00135+C00025
Glyoxylate and dicarboxylate metabolism	ko00630	2	8	87	143	pme0014;pmf0608	C00025+C00209
ABC transporters	ko02010	12	23	87	143	mws0214;pmp001213;mws0227;pme0014;mws0254;pme2266;mws0191;mws0256;mws1499;mws0230;pme0513;mws4170	C00794+C00079+C00123+C00025+C00135+C00120+C00719+C00183+C00259+C00188+C00379+C00031
Flavonoid biosynthesis	ko00941	7	10	87	143	mws0914;pme3475;pme0376;mws1094;mws0178;pme0460;mws0054	C09826+C09614+C00509+C00974+C00852+C06562+C09727
Flavone and flavonol biosynthesis	ko00944	1	2	87	143	pmp001079	C12630
Ascorbate and aldarate metabolism	ko00053	1	2	87	143	mws1499	C00259
Stilbenoid, diarylheptanoid and gingerol biosynthesis	ko00945	1	1	87	143	mws0178	C00852
Carbapenem biosynthesis	ko00332	2	3	87	143	pme0014;mws1038	C00025+C00831
Lysine degradation	ko00310	2	4	87	143	Rfmb319;pme0122	C00408+C02727
Biosynthesis of amino acids	ko01230	7	17	87	143	mws0256;mws0282;pmp001213;mws0227;mws0254;pme0014;mws0230	C00183+C00078+C00079+C00123+C00135+C00025+C00188
Valine, leucine and isoleucine degradation	ko00280	2	3	87	143	mws0256;mws0227	C00183+C00123
Amino sugar and nucleotide sugar metabolism	ko00520	2	3	87	143	mws1499;mws4170	C00259+C00031
Monoterpenoid biosynthesis	ko00902	1	1	87	143	VCmjp04550	C01433
Sphingolipid metabolism	ko00600	1	3	87	143	mws0704	C00346
Glycerophospholipid metabolism	ko00564	2	4	87	143	pme2433;mws0704	C06772+C00346
Betalain biosynthesis	ko00965	1	1	87	143	mws1138	C08540
Phenylalanine, tyrosine and tryptophan biosynthesis	ko00400	5	7	87	143	mws0277;pmb1096;pmp001213;mws0183;mws0282	C00296+C00463+C00079+C00230+C00078
Glucosinolate biosynthesis	ko00966	4	5	87	143	pmp001213;mws0227;mws0256;mws0282	C00079+C00123+C00183+C00078
C5-Branched dibasic acid metabolism	ko00660	1	2	87	143	pme0014	C00025
Phenylalanine metabolism	ko00360	3	7	87	143	mws0491;pmp001213;mws0749	C05332+C00079+C00156
Propanoate metabolism	ko00640	1	3	87	143	pme2049	C05984
Monobactam biosynthesis	ko00261	1	3	87	143	mws0230	C00188
Butanoate metabolism	ko00650	1	3	87	143	pme0014	C00025
Pentose phosphate pathway	ko00030	2	2	87	143	mws0863;mws4170	C00673+C00031
Benzoxazinoid biosynthesis	ko00402	1	1	87	143	pmb1096	C00463
Purine metabolism	ko00230	12	15	87	143	pme1178;pme1109;pmb0998;pmb0981;pme3961;pme1184;pme0033;pme0230;mws0103;mws0668;pme3184;pme0040	C00387+C00242+C00144+C00020+C00559+C00330+C00262+C00212+C00294+C01762+C00360+C00147
Glutathione metabolism	ko00480	2	5	87	143	pme0014;mws4134	C00025+C00127
Pantothenate and CoA biosynthesis	ko00770	3	5	87	143	mws0256;mws1337;mws1038	C00183+C00864+C00831
Galactose metabolism	ko00052	2	9	87	143	mws4170;mws0214	C00031+C00794
Cysteine and methionine metabolism	ko00270	1	5	87	143	pme1474	C00170
