# Supplementary material for: Accumulation Pattern of Flavonoids during Fruit Development of Lonicera maackii Determined by Metabolomics
Source: Molecules. 2021 Nov 16;26(22):6913. doi: 10.3390/molecules26226913 (PMC8624894; doi:10.3390/molecules26226913)
Supplement: Supplementary file 1 [file molecules-26-06913-s001.zip › supplementary materials/table S8.xls]

## Sheet: Sheet1
name	ME0917-1	ME0917-2	ME0917-3	ME0929-1	ME0929-2	ME0929-3	ME1011-1	ME1011-2	ME1011-3	ME1017-1	ME1017-2	ME1017-3	ME1104-1	ME1104-2	ME1104-3
Isorhamnetin-3-O-rhamnoside	72500	75400	69000	9	9	9	9	9	9	9	9	9	9	9	9
Myricetin-3-O-rhamnoside (Myricitrin)*	9	9	9	9	9	2170000	9	9	9	9	9	9	9	9	9
Luteolin*	55700	38700	35500	49100	31800	30000	39700	37700	32100	16300	18800	24300	17200	13900	10100
Luteolin-7-O-glucoside*	19500000	26500000	25600000	1930000	1780000	2370000	10700000	8400000	10000000	10800000	8070000	10200000	4650000	4810000	3800000
6-Hydroxyluteolin 5-glucoside	25200	42300	28200	51200	45900	57200	200000	217000	155000	125000	94500	77100	256000	285000	254000
Luteolin-di-O-glucoside	9	9	9	131000	104000	9	432000	339000	257000	335000	220000	208000	9	9	9
Luteolin-O-Malonyl-O-Hexoside-O-Pentoside	13100	8690	12600	9190	9	12200	120000	77200	85400	248000	159000	297000	319000	413000	293000
Luteolin-O-Hexoside-O-Hexoside-O-Pentoside	33000	25300	36200	12300	8030	11400	35600	26400	31500	18700	12900	20400	28100	12200	14700
Apigenin	9800	7320	4560	28300	21100	14400	18300	21100	16700	4020	3850	4860	5920	8050	2940
Apigenin 7-O-glucoside(Cosmosiin)	57800	51000	76600	160000	182000	181000	169000	173000	161000	51800	60800	67200	104000	129000	94200
Apigenin 7-rutinoside(Isorhoifolin)	4080000	4590000	5110000	2510000	2520000	2910000	3830000	3590000	2910000	2570000	1490000	2410000	1310000	2120000	1900000
Apigenin 6,8-C-diglucoside	101000	122000	111000	34200	18500	165000	62300	50400	66300	54600	49700	48600	20100	21100	20800
Apigenin O-hexosyl-O-rutinoside	2230	4510	2780	18800	11300	16800	23200	20100	20700	8190	8850	8430	16200	15400	11200
6-C-Hexosyl-apigenin O-feruloylhexoside	9	9	9	9	9	9	112000	118000	99600	7390000	6630000	5570000	288000	231000	240000
Neodiosmin (Diosmetin-7-O-Neohesperidoside)	52000	70200	62500	237000	240000	239000	575000	479000	511000	1170000	983000	1100000	164000	199000	173000
Butin	71400	57700	60800	248000	199000	226000	309000	317000	295000	127000	126000	120000	71200	85300	73000
Chrysoeriol-7-O-rutinoside	9	9	9	9	9	9	9	9	9	268000	203000	218000	9	9	9
Chrysoeriol-di-O-glucoside	9	9	9	223000	266000	205000	1350000	1520000	821000	514000	485000	280000	1320000	1040000	1220000
Chrysoeriol-O-hexosyl-O-rutinoside	9	9	9	9	9	9	9	64800	80800	4420000	9	2680000	108000	79600	127000
Luteolin-7-O-rutinoside	8860000	8560000	9840000	975000	913000	943000	4260000	5800000	3880000	8190000	8680000	7270000	1720000	2010000	2020000
Epicatechin	1170000	916000	957000	20900000	19100000	21500000	19000000	19500000	19000000	4310000	5780000	6080000	17700000	19200000	18300000
Catechin	817000	650000	600000	13700000	15100000	12900000	12100000	10800000	10300000	2230000	2730000	3050000	9090000	10400000	10700000
Lonicerin	8380000	7760000	6880000	967000	724000	925000	4470000	4650000	3460000	7070000	6900000	6820000	1360000	1050000	1690000
Catechin gallate	505000	411000	413000	240000	319000	376000	679000	686000	900000	625000	635000	750000	526000	822000	673000
Gallocatechin-catechin	86300	82100	93300	14100	14200	12000	62600	64600	65400	65800	53900	65600	20200	25200	29800
name	ME0917-1	ME0917-2	ME0917-3	ME0929-1	ME0929-2	ME0929-3	ME1011-1	ME1011-2	ME1011-3	ME1017-1	ME1017-2	ME1017-3	ME1104-1	ME1104-2	ME1104-3	RT(min)
Kaempferol*	9	9	9	9	9	9	9	9	9	27100	25700	14300	9	9	9	5.77
Dihydrokaempferol	8710	6570	5910	11000	12800	12100	38500	40000	36500	69000	51200	55900	6370	7730	9220	4.65
Kaempferol-3-O-arabinoside	55500	64000	70400	98000	94100	207000	265000	234000	240000	328000	324000	348000	160000	157000	141000	4.32
Kaempferol-7-O-glucosdie*	186000	195000	232000	55400	39100	61500	1210000	1210000	1130000	7430000	6920000	6820000	2480000	3020000	2500000	4.32
Kaempferol-3-O-glucoside (Astragalin)	225000	202000	258000	59500	91700	65700	1170000	1380000	1560000	8130000	8910000	8470000	3070000	3800000	3210000	4.32
Kaempferol-3-O-galactoside (Trifolin)	16800000	16400000	14400000	1150000	1110000	1360000	5220000	4920000	6090000	6480000	5600000	5050000	2500000	2270000	2420000	3.87
6-Hydroxykaempferol-7-O-glucoside	2980000	3110000	2890000	2560000	2340000	2090000	3090000	4250000	2800000	2240000	4690000	5990000	983000	2500000	2700000	3.7
Kaempferol-3-O-(6''-acetyl)-glucoside	92300	93000	83000	215000	342000	308000	598000	374000	550000	270000	271000	318000	419000	566000	509000	4.36
Kaempferol-3-O-(2''-trans-p-Coumaroyl)-β-D-galactopyranoside	32400	42400	35400	9	9	218000	6420	9	9	9	9	9	9	9	9	4.93
Kaempferol-3-O-robinobioside(Biorobin)	10100000	9420000	12100000	1430000	1490000	1330000	7640000	7070000	6730000	7740000	7840000	6690000	2290000	2120000	2220000	3.71
Kaempferol-3-O-rutinoside(Nicotiflorin)*	9100000	10000000	10900000	1450000	1450000	1380000	6700000	6990000	6390000	8130000	6620000	6830000	2150000	2130000	1920000	3.72
Kaempferol-3-O-neohesperidoside	4630000	4890000	5450000	5190000	5140000	6260000	16700000	15000000	16200000	26100000	25200000	26800000	6140000	7360000	7270000	3.95
Kaempferol-3-O-glucoside-7-O-rhamnoside*	8760000	8140000	8440000	956000	950000	850000	4190000	4990000	4830000	9270000	7450000	7890000	1470000	2240000	1860000	3.72
6-Hydroxykaempferol-3,6-O-Diglucoside	30100	31600	31900	60700	37000	43600	265000	416000	319000	279000	224000	258000	596000	627000	513000	3.34
Rhamnetin(7-O-Methxyl Quercetin)	9	9	9	9	9	9	9	9	9	38900	35200	33300	9	9	9	6.4
Di-O-methylquercetin	33800000	34000000	35500000	2270000	2410000	2530000	3190000	2950000	2920000	8970000	8590000	9580000	1310000	1530000	1530000	5.92
Quercetin-3-O-α-L-rhamnoside(Quercitrin )	9	9	9	9	9	764000	9	9	9	9	9	9	9	9	9	4.18
Quercetin-7-O-Glucoside*	2610000	1820000	2320000	3370000	2890000	3580000	6610000	5920000	7330000	6110000	5730000	6330000	6740000	6620000	6980000	3.86
Quercetin-3-O-glucuronide	18600	17400	30900	24500	15000	22600	23000	15000	18400	7470	5590	13800	9410	11400	12500	4.77
Quercetin-O-acetylhexoside	117000	117000	102000	65600	101000	104000	320000	193000	212000	124000	98700	167000	322000	406000	318000	4.05
Quercetin-3-O-(2''-acetyl)-β-D-glucuronide	14500	10600	27700	39100	31100	30300	65200	55200	37300	33900	34700	43400	74300	57500	64100	4.44
Quercetin-3-O-(6''-O-malonyl)-galactoside	381000	365000	386000	338000	315000	424000	799000	784000	755000	444000	467000	498000	1030000	1270000	1040000	4.04
Quercetin-7-O-(6'-O-malonyl)-β-D-glucoside	407000	399000	442000	558000	917000	1590000	2570000	2530000	2310000	1030000	1190000	1070000	2330000	2620000	2630000	4.05
Quercetin-3-O-(6''-trans-p-Coumaroyl)-β-D-galactopyranoside	88200	84700	94700	9	9	9	373000	346000	356000	6730000	6150000	6320000	547000	700000	570000	4.81
Quercetin-O-feruloyl-Pentoside	13300000	13900000	14000000	6830000	7000000	7470000	11300000	14000000	13000000	18600000	20500000	19400000	10200000	11800000	11500000	3.7
Quercetin-3-O-rutinoside (Rutin)*	7540000	7690000	6710000	4600000	3480000	5710000	9550000	7090000	7450000	8660000	6710000	8520000	5430000	5610000	6270000	3.7
Quercetin-3-O-robinobioside*	10900000	10800000	9410000	6100000	5400000	7400000	10400000	9350000	10500000	8040000	11000000	11500000	6410000	7360000	7670000	3.7
Quercetin-3-O-(2-O-α-L-rhamnopyranosyl)-β-D-galactopyranoside	58800	69900	96800	9	9	9	17500	20100	17700	28700	7690	18400	27800	18800	9	2.83
Quercetin-3-O-neohesperidoside	652000	459000	542000	238000	265000	299000	458000	416000	597000	868000	781000	770000	500000	394000	532000	3.71
Quercetin-glucoside-malonyl-glucoside	19300	14000	23400	12100	24000	14700	17700	17700	21200	15800	13300	18400	24600	15000	14100	3.04
Quercetin-O-rhamnoside-O-Hexoside-O-rhamnoside	9	9	9	9	9	9	20300	28300	30900	219000	158000	115000	41700	50800	27400
Quercetin-O-rutinoside-hexose	83700	92300	81800	4580	9200	7170	13400	13900	13500	22900	19400	24200	22300	12400	16500
Quercetin-glucoside-glucoside-rhamnoside	264000	269000	296000	21800	49800	56100	103000	69900	109000	136000	109000	117000	83600	111000	110000
Syringetin 3-O-hexoside	20000	18100	22100	28500	41800	34000	9	9	9	9	9	9	9	24300	9
Isorhamnetin-3-O-rutinoside (Narcissin)	2250000	2630000	2700000	247000	266000	268000	312000	378000	428000	630000	441000	535000	381000	336000	368000
name	ME0917-1	ME0917-2	ME0917-3	ME0929-1	ME0929-2	ME0929-3	ME1011-1	ME1011-2	ME1011-3	ME1017-1	ME1017-2	ME1017-3	ME1104-1	ME1104-2	ME1104-3
Genistin(Genistein 7-O-Glucoside)	1830000	1640000	2080000	3260000	4130000	3850000	3650000	3170000	3320000	1210000	1110000	1340000	1980000	2060000	1700000
2'-Hydroxyisoflavone	40800	37900	27800	74400	44400	52100	70600	71300	50100	21200	26100	38000	29800	26800	18700
name	ME0917-1	ME0917-2	ME0917-3	ME0929-1	ME0929-2	ME0929-3	ME1011-1	ME1011-2	ME1011-3	ME1017-1	ME1017-2	ME1017-3	ME1104-1	ME1104-2	ME1104-3
Cyanidin 3-O-glucoside (Kuromanin)	9	9	9	228000	292000	451000	830000	775000	819000	298000	246000	222000	1630000	1450000	1280000
Cyanidin O-syringic acid	70300	76300	69100	57200	67800	72100	79300	56900	83400	38000	38700	49300	70500	115000	51900
Procyanidin A3	9	9	9	167000	152000	133000	160000	199000	196000	38800	46400	36100	98200	88400	97300
Procyanidin A1	47700	21000	16800	74100	68000	96700	10900	23700	17900	22300	21700	19200	9	9	9
Procyanidin B2	40400	13700	23900	1400000	1420000	1660000	1170000	1430000	1360000	118000	250000	249000	868000	1050000	803000
Procyanidin B4	18100	13300	6090	139000	124000	117000	103000	99600	97000	35400	26000	31600	68700	84000	62800
Procyanidin B1	282000	210000	260000	8260000	7810000	8270000	5580000	4740000	7300000	825000	712000	706000	1950000	3220000	2560000
Procyanidin B3	16400	8880	12400	352000	505000	418000	311000	419000	362000	107000	205000	159000	375000	432000	354000
Cyanidin-3-O-caffeoylsophoroside	53500	48100	44900	4540	9160	9300	8590	13100	21500	19600	18100	9810	22100	12800	20500
Procyanidin C2	23800	18600	18300	554000	367000	332000	448000	449000	541000	120000	141000	117000	366000	498000	328000
Procyanidin C1	13600	12400	14800	314000	180000	175000	225000	259000	240000	56900	55400	66000	178000	236000	130000
name	ME0917-1	ME0917-2	ME0917-3	ME0929-1	ME0929-2	ME0929-3	ME1011-1	ME1011-2	ME1011-3	ME1017-1	ME1017-2	ME1017-3	ME1104-1	ME1104-2	ME1104-3
Naringenin	9	9	9	34000	40500	51100	48000	43700	42600	9730	12500	10700	40400	47400	44600
Naringenin-7-O-glucoside	54300	43700	30400	884000	879000	849000	776000	753000	766000	409000	372000	442000	903000	836000	831000
Naringenin-O-glucoside	46700	31300	53400	1440000	1480000	1430000	1270000	1280000	1270000	765000	844000	892000	1240000	1480000	1470000
Eriodictyol	286000	276000	256000	1170000	933000	1060000	1390000	1460000	1070000	292000	380000	501000	543000	571000	436000
Eriodictyol C-hexoside	2020000	1620000	1380000	3640000	3760000	3170000	2960000	3290000	3210000	2420000	2780000	3140000	2490000	3140000	2380000
Hesperetin	45000	49600	41300	60600	48800	39700	42300	47600	37300	14600	18100	20100	17800	25400	20600
Hesperetin 5-O-glucoside	2560000	2560000	2020000	3340000	3000000	4360000	7700000	6600000	7010000	6330000	6200000	6300000	7380000	8010000	6940000
Pinobanksin	9	9	9	45100	36500	41700	44900	43900	44400	9650	10700	13600	41600	47200	43400
