# Supplementary material for: Accumulation Pattern of Flavonoids during Fruit Development of Lonicera maackii Determined by Metabolomics
Source: Molecules. 2021 Nov 16;26(22):6913. doi: 10.3390/molecules26226913 (PMC8624894; doi:10.3390/molecules26226913)
Supplement: Supplementary file 1 [file molecules-26-06913-s001.zip › supplementary materials/table S9.xls]

## Sheet: Sheet1
#ID	name	ME0917-1	ME0917-2	ME0917-3	ME0929-1	ME0929-2	ME0929-3	ME1011-1	ME1011-2	ME1011-3	ME1017-1	ME1017-2	ME1017-3	ME1104-1	ME1104-2	ME1104-3
pmp001213	Phenylalanine	5340000	6040000	5990000	7660000	7570000	8540000	7750000	7090000	7090000	10600000	10000000	12300000	24200000	27300000	27000000
mws5042	Glycylphenylalanine	127000	108000	125000	78800	88400	82100	40200	42600	44700	61600	61900	70900	338000	370000	371000
mws4176	DL-Alanyl-DL-phenylalanine	194000	217000	212000	57000	61900	64700	33900	36200	28500	52700	48500	62300	34100	40200	43100
mws5035	Leucylphenylalanine	588000	593000	616000	259000	297000	308000	139000	154000	121000	165000	138000	163000	169000	229000	191000
#ID	name	ME0917-1	ME0917-2	ME0917-3	ME0929-1	ME0929-2	ME0929-3	ME1011-1	ME1011-2	ME1011-3	ME1017-1	ME1017-2	ME1017-3	ME1104-1	ME1104-2	ME1104-3
mws2213	Cinnamic acid	8540	11900	10800	1980	2210	2770	3770	5770	3520	70800	65500	88000	86700	107000	107000
mws1200	Trans-4-Hydroxycinnamic Acid Methyl Ester	306000	355000	330000	1110000	1130000	965000	654000	782000	637000	300000	349000	521000	545000	448000	521000
pmb2620	3,4-Dimethoxycinnamic acid	9160	8080	8690	9	9	9	9	9	9	19500	17900	15500	9	9	9
#ID	name	ME0917-1	ME0917-2	ME0917-3	ME0929-1	ME0929-2	ME0929-3	ME1011-1	ME1011-2	ME1011-3	ME1017-1	ME1017-2	ME1017-3	ME1104-1	ME1104-2	ME1104-3
HmLn002835	Cis-p-coumaric acid 4-O-glucoside	1070000	1140000	1220000	1390000	1270000	1480000	1570000	1470000	1540000	1050000	1130000	1130000	1310000	1330000	1380000
Zmhn002301	p-Coumaric acid-O-glycoside	1210000	1280000	1210000	1490000	1540000	1640000	1710000	1840000	1590000	1310000	1280000	1510000	1440000	1350000	1580000
#ID	name	ME0917-1	ME0917-2	ME0917-3	ME0929-1	ME0929-2	ME0929-3	ME1011-1	ME1011-2	ME1011-3	ME1017-1	ME1017-2	ME1017-3	ME1104-1	ME1104-2	ME1104-3
pme0376	Naringenin	9	9	9	34000	40500	51100	48000	43700	42600	9730	12500	10700	40400	47400	44600
mws1179	Naringenin-7-O-glucoside	54300	43700	30400	884000	879000	849000	776000	753000	766000	409000	372000	442000	903000	836000	831000
Zmhn003534	Naringenin-O-glucoside	46700	31300	53400	1440000	1480000	1430000	1270000	1280000	1270000	765000	844000	892000	1240000	1480000	1470000
#ID	name	ME0917-1	ME0917-2	ME0917-3	ME0929-1	ME0929-2	ME0929-3	ME1011-1	ME1011-2	ME1011-3	ME1017-1	ME1017-2	ME1017-3	ME1104-1	ME1104-2	ME1104-3
mws0064	Eriodictyol	286000	276000	256000	1170000	933000	1060000	1390000	1460000	1070000	292000	380000	501000	543000	571000	436000
pmb3023	Eriodictyol C-hexoside	2020000	1620000	1380000	3640000	3760000	3170000	2960000	3290000	3210000	2420000	2780000	3140000	2490000	3140000	2380000
#ID	name	ME0917-1	ME0917-2	ME0917-3	ME0929-1	ME0929-2	ME0929-3	ME1011-1	ME1011-2	ME1011-3	ME1017-1	ME1017-2	ME1017-3	ME1104-1	ME1104-2	ME1104-3
mws0014	Ferulic acid*	71500	82700	89500	24900	30600	35700	25400	26500	23400	125000	101000	82600	18600	52000	44800
mws1354	Trans-ferulic acid*	71700	80400	56700	26600	20500	25300	23000	34700	20300	73900	79800	66900	41500	17600	30600
	0
